# Supplementary material for: Phylogeny and Ecology of Trebouxia Photobionts From Bolivian Lichens
Source: Front Microbiol. 2022 Mar 28;13:779784. doi: 10.3389/fmicb.2022.779784 (PMC8996191; doi:10.3389/fmicb.2022.779784)
Supplement: Supplementary file 6 [file Data_Sheet_6.xlsx]

## Sheet: Table S1
Supplementary Table 1. List of specimens from which photobiont sequences were newly obtained with their ITS rDNA and rbcL gene GenBank accession numbers. All samples were collected in Bolivia and voucher specimens are deposited in herbaria LPB and UGDA (Excel file).
Col. nr	Trebouxia clade		GenBank accession nr of the ITS rDNA	GenBank accession nr of the rblcL gene	Family	Species	Thalli formation	Secondary metabolites identified by TLC	A	B	C	D	F	G	H	I	J	K	L	M	N	O	ap	izydia	soredia	vege	Country	Departament	Habitat type	Substrate	Collection date	collector	lat	long	Altitude [m]	BIO1	BIO2	BIO3	BIO4	BIO5	BIO6	BIO7	BIO8	BIO9	BIO10	BIO11	BIO12	BIO13	BIO14
14699	Clade A	A05	OK533683	-	Variolariaceae	Lepra subventosa var. subventosa	crustose	lichexanthone, picrolichenic acid, thamnolic acid	0	0	0	0	1	1	0	0	0	0	0	0	1	0	0	0	1	0	Bolivia,	Dept. La Paz, Prov. Bautista Saavedra, Área Natural de Manejo Integrado Nacional APOLOBAMBA, between la Curva and Charazani, 15º08’09”S, 69º02’03”W, 3780 m,	upper montane cloud forest 2	muscicolous	15 Nov. 2014	M. Kukwa	-15.13583	-69.034167	3780	95	123	69	1195	171	-5	176	104	77	107	77	818	166	8
14709	Clade I	I31	OK533684	OK492060	Parmeliaceae	Punctelia sp.	foliose	atranorin	0	0	0	0	0	1	0	0	0	0	0	0	0	0	1	0	0	0	Bolivia,	Dept. La Paz, Prov. Bautista Saavedra, Área Natural de Manejo Integrado Nacional APOLOBAMBA, la Cumbre close to road Charazani-Pelechuco, 14º48’09”S, 69º10’51”W, elev. 4850 m,	open high Andean vegetation	saxicolous,	15 Nov. 2014	M. Kukwa	-14.8025	-69.18083	4850	21	145	67	1466	114	-100	214	32	-2	33	-2	685	132	5
14711	Clade A	A31	OK533685	-	Acarosporaceae	Acarospora boliviana	crustose	rhizocarpic acid	0	0	0	0	0	0	0	0	0	1	0	0	0	0	1	0	0	0	Bolivia,	Dept. La Paz, Prov. Franz Tamayo, near Ulla Ulla, 15º01’50”S, 69º14’58”W, 4380 m,	open high Andean vegetation	saxicolous,	15 Nov. 2014	M. Kukwa	-15.0305556	-69.24945	4380	50	134	67	1406	136	-62	198	61	28	62	28	698	141	5
14796	Clade I	I18	OK533686	-	Parmeliaceae	Parmotrema aff. tandilense	foliose	atranorin, salazinic acid	0	0	0	0	0	1	0	1	0	0	0	0	0	0	0	0	0	1	Bolivia,	Dept. La Paz, Prov. Franz Tamayo, Área Natural de Manejo Integrado Nacional APOLOBAMBA, road Pelechuco-Keara near the turnoff to Puina, 14º41’23”S, 69º08’02”W, elev. 4370 m,	open high Andean vegetation	saxicolous,	17 Nov. 2014	M. Kukwa	-14.6897222	-69.13389	4370	35	142	67	1442	126	-84	210	46	12	47	12	685	130	5
14797	Clade I	I31	OK533687	OK492061	Parmeliaceae	Parmotrema aff. paramoreliense	foliose	atranorin, salazinic acid	0	0	0	0	0	1	0	1	0	0	0	0	0	0	0	1	0	0	Bolivia,	Dept. La Paz, Prov. Franz Tamayo, Área Natural de Manejo Integrado Nacional APOLOBAMBA, Paso Sánchez, near road Pelechuco-Keara, 14º44’41”S, 69º06’36”W, elev. 4780 m,	open high Andean vegetation	saxicolous,	17 Nov. 2014	M. Kukwa	-14.7447222	-69.11	4780	48	139	68	1399	137	-67	204	59	26	61	26	703	134	6
14798	Clade I	I30	OK533688	OK492062	Parmeliaceae	Everniopsis trulla	fruticose	usnic acid, atranorin, uknown	0	0	0	0	0	1	0	0	0	0	0	1	0	0	0	0	0	1	Bolivia,	Dept. La Paz, Prov. Franz Tamayo, Área Natural de Manejo Integrado Nacional APOLOBAMBA, between la Cumbre and Pelechuco, close to Aguas Blancas, 14º49’12”S, 69º07’05”W, elev. 4070 m,	open high Andean vegetation	saxicolous,	15 Nov. 2014	M. Kukwa	-14.82	-69.11805	4070	59	135	68	1362	145	-52	197	69	38	71	38	714	138	6
14853	Clade I	I18	OK533689	OK492063	Parmeliaceae	Parmotrema sp.	foliose	atranorin, salazinic acid, lobaric acid	0	0	0	0	1	1	0	1	0	0	0	0	0	0	0	1	0	0	Bolivia,	Dept. La Paz, Prov. Franz Tamayo, Área Natural de Manejo Integrado Nacional APOLOBAMBA, road Pelechuco-Keara near the turnoff to Puina, 14º41’23”S, 69º08’02”W, elev. 4370 m,	open high Andean vegetation	saxicolous,	17 Nov. 2014	M. Kukwa	-14.6897222	-69.13389	4370	35	142	67	1442	126	-84	210	46	12	47	12	685	130	5
14854	Clade I	I18	OK533690	-	Parmeliaceae	Parmotrema cf. warmingii	foliose	atranorin, salazinic acid	0	0	0	0	0	1	0	1	0	0	0	0	0	0	0	0	0	1	Bolivia,	Dept. La Paz, Prov. Franz Tamayo, Área Natural de Manejo Integrado Nacional APOLOBAMBA, road Pelechuco-Keara near the turnoff to Puina, 14º41’23”S, 69º08’02”W, elev. 4370 m,	open high Andean vegetation	saxicolous,	17 Nov. 2014	M. Kukwa	-14.6897222	-69.13389	4370	35	142	67	1442	126	-84	210	46	12	47	12	685	130	5
14994	Clade S	S02	OK533691	-	Caliciaceae	Buellia s.l. 5	crustose	atranorin, norstictic acid	0	0	0	0	0	1	0	1	0	0	0	0	0	0	1	0	0	0	Bolivia,	Dept. La Paz, Prov. Franz Tamayo, Área Natural de Manejo Integrado Nacional APOLOBAMBA, Aguas Blancas, close to Pelechuco-Sorta roud, 14º47’52”S, 69º08’51”W, elev. 4396 m,	open high Andean vegetation	saxicolous,	20 Nov. 2014	M. Kukwa	-14.7978	-69.14751	4396	36	140	67	1436	126	-82	208	46	13	48	13	683	132	5
14997	Clade S	S02	OK533692	OK492064	Lecideaceae	Lecidea sp.	crustose	atranorin	0	0	0	0	0	1	0	0	0	0	0	0	0	0	1	0	0	0	Bolivia,	Dept. La Paz, Prov. Larecaja, la Cumbre Ancoruma, close to Sorata-Mapiri road, 14º43’09”S, 68º35’55”W, elev. 4650 m,	open high Andean vegetation	saxicolous,	21 Nov. 2014	M. Kukwa	-14.7191667	-68.59861	4650	190	97	72	1133	253	120	133	197	175	201	172	1446	230	25
15004	Clade S	S02	OK533693	-	Lecideaceae	Lecidea sp.	crustose	fatty acid, unknown	0	1	0	0	0	0	0	0	0	0	0	0	0	0	1	0	0	0	Bolivia,	Dept. La Paz, Prov. Larecaja, la Cumbre Ancoruma, close to Sorata-Mapiri road, 14º43’09”S, 68º35’55”W, elev. 4650 m,	open high Andean vegetation	saxicolous,	21 Nov. 2014	M. Kukwa	-14.7191667	-68.59861	4650	190	97	72	1133	253	120	133	197	175	201	172	1446	230	25
15010	Clade I	I18	OK533694	-	Parmeliaceae	Parmotrema warmingii	foliose	atranorin, salazinic acid	0	0	0	0	0	1	0	1	0	0	0	0	0	0	0	0	0	1	Bolivia,	Dept. La Paz, Prov. Larecaja, la Cumbre Ancoruma, close to Sorata-Mapiri road, 14º43’09”S, 68º35’55”W, elev. 4650 m,	open high Andean vegetation	saxicolous,	21 Nov. 2014	M. Kukwa	-14.7191667	-68.59861	4650	190	97	72	1133	253	120	133	197	175	201	172	1446	230	25
15021	Clade S	S07	OK533695	OK492065	Parmeliaceae	Bryoria aff. fuscescens	fruticose	fumarprotocetraric acid, protocetraric acid	0	0	0	0	0	0	0	1	0	0	0	0	0	0	0	0	1	0	Bolivia,	Dept. La Paz, Prov. Larecaja, near Ancoruma, close to Sorata-Mapiri road, 14º42’48”S, 68º35’36”W, elev. 4641 m,	open high Andean vegetation	terricolous,	21 Nov. 2014	M. Kukwa	-14.713	-68.593	4641	190	97	72	1133	253	120	133	197	175	201	172	1446	230	25
15055	Clade A	A05	OK533696	OK492066	Variolariaceae	Lepra erythrella	crustose	norstictic acid	0	0	0	0	0	0	0	1	0	0	0	0	0	0	0	0	1	0	Bolivia,	Dept. Cochabamba, Prov. Carrasco, Parque Nacional Carrasco, between Meruvia and Monte Punku, 17º34’43”S, 65º15’25”W, elev. 3082 m,	upper montane cloud forest 2	epixylic,	26 Nov. 2014	M. Kukwa	-17.57861	-65.25694	3082	141	161	70	1717	249	21	228	153	118	162	117	598	136	2
15056	Clade I	I19	OK533697	-	Lecanoraceae	Lecanora sp. 27	crustose	atranorin, gangaleoidin	0	0	0	0	0	1	1	0	0	0	0	0	0	0	0	0	1	0	Bolivia,	Dept. Cochabamba, Prov. Carrasco, Parque Nacional Carrasco, between Meruvia and Monte Punku, 17º34’43”S, 65º15’25”W, elev. 3082 m,	upper montane cloud forest 2	corticolous,	26 Nov. 2014	M. Kukwa	-17.57861	-65.25694	3082	141	161	70	1717	249	21	228	153	118	162	117	598	136	2
15072	Clade C	C09	OK533698	-	Variolariaceae	Lepra sp. 2	crustose	thamnolic acid	0	0	0	0	0	1	0	0	0	0	0	0	0	0	0	0	1	0	Bolivia,	Dept. Cochabamba, Prov. Carrasco, Parque Nacional Carrasco, near Río López Mendoza, 17º30’25”S, 65º16’51”W, elev. 2248 m,	upper montane cloud forest 1	corticolous,	27 Nov. 2014	M. Kukwa	-17.50694	-65.28083	2248	153	166	70	1758	263	27	236	165	129	173	128	749	161	5
15079	Clade I	I29	OK533699	-	Lecanoraceae	Lecanora sp. 15	crustose	atranorin, uknown (?shpaerophorin)	0	0	0	0	0	1	0	0	0	0	0	0	0	0	0	0	1	0	Bolivia,	Dept. Cochabamba, Prov. Carrasco, Parque Nacional Carrasco, near Río López Mendoza, 17º30’25”S, 65º16’51”W, elev. 2248 m,	upper montane cloud forest 1	corticolous,	27 Nov. 2014	M. Kukwa	-17.50694	-65.28083	2248	153	166	70	1758	263	27	236	165	129	173	128	749	161	5
15080	Clade C	C09	OK533700	-	Lecanoraceae	Lecanora sp. 5	crustose	lichexanthone, lecanoric acid, fatty acids	0	1	0	0	1	0	0	0	0	0	0	0	1	0	0	0	1	0	Bolivia,	Dept. Cochabamba, Prov. Carrasco, Parque Nacional Carrasco, Sehuencas close to Monte Punku, 17º30’19”S, 65º16’40”W, elev. 2222 m,	upper montane cloud forest 1	corticolous,	27 Nov. 2014	M. Kukwa	-17.5052778	-65.278	2222	153	166	70	1758	263	27	236	165	129	173	128	749	161	5
15093	Clade C	C09	OK533701	-	Lecanoraceae	Lecanora sp. 23	crustose	atranorin, 2 fatty acids	0	1	0	0	0	1	0	0	0	0	0	0	0	0	0	0	1	0	Bolivia,	Dept. Cochabamba, Prov. Carrasco, Parque Nacional Carrasco, Sehuencas close to Monte Punku, 17º30’19”S, 65º16’40”W, elev. 2222 m,	upper montane cloud forest 1	corticolous,	27 Nov. 2014	M. Kukwa	-17.5052778	-65.278	2222	153	166	70	1758	263	27	236	165	129	173	128	749	161	5
15095	Clade C	C09	OK533702	-	Ochrolechiaceae	Varicellaria cf. velata	crustose	lecanoric acid	0	0	0	0	1	0	0	0	0	0	0	0	0	0	1	0	1	0	Bolivia,	Dept. Cochabamba, Prov. Carrasco, Parque Nacional Carrasco, Sehuencas close to Monte Punku, 17º30’19”S, 65º16’40”W, elev. 2222 m,	upper montane cloud forest 1	corticolous,	27 Nov. 2014	M. Kukwa	-17.5052778	-65.278	2222	153	166	70	1758	263	27	236	165	129	173	128	749	161	5
16156	Clade C	C09	OK533703	OK492067	Lecanoraceae	Lecanora sp. 22	crustose	atranorin, 2 xanthones	0	0	0	0	0	1	0	0	0	0	0	0	1	0	1	0	1	0	Bolivia,	Dept. Chuquisaca, Prov. Zudañez, Área Natural de Manejo Integrado El Palmar, La Cascada bajo de El Palmar, 18º41’23”S, 64º54’26”W, elev. 2740 m,	upper montane cloud forest 1	corticolous,	15 July 2015	M. Kukwa	-18.68972	-64.90723	2740	158	139	69	1732	248	47	201	173	133	176	133	591	135	2
16156_2	Clade C	C09	OK533704	-	Lecanoraceae	Lecanora sp. 22	crustose	atranorin, 2 xanthones	0	0	0	0	0	1	0	0	0	0	0	0	1	0	1	0	1	0	Bolivia,	Dept. Chuquisaca, Prov. Zudañez, Área Natural de Manejo Integrado El Palmar, La Cascada bajo de El Palmar, 18º41’23”S, 64º54’26”W, elev. 2740 m,	upper montane cloud forest 1	corticolous,	15 July 2015	M. Kukwa	-18.68972	-64.90723	2740	158	139	69	1732	248	47	201	173	133	176	133	591	135	2
16157	Clade C	C09	OK533705	-	Variolariaceae	Lepra amaroides	crustose	lichexanthone, thamnolic acid	0	0	0	0	0	1	0	0	0	0	0	0	1	0	0	0	1	0	Bolivia,	Dept. Chuquisaca, Prov. Zudañez, Área Natural de Manejo Integrado El Palmar, La Cascada bajo de El Palmar, 18º41’23”S, 64º54’26”W, elev. 2740 m,	upper montane cloud forest 1	saxicolous,	15 July 2015	M. Kukwa	-18.68972	-64.90723	2740	158	139	69	1732	248	47	201	173	133	176	133	591	135	2
16158	Clade C	C09	OK533706	-	Lecideaceae	Lecidella sp. 1	crustose	atranorin, xanthones	0	0	0	0	0	1	0	0	0	0	0	0	1	0	0	0	1	0	Bolivia,	Dept. Chuquisaca, Prov. Zudañez, Área Natural de Manejo Integrado El Palmar, La Cascada bajo de El Palmar, 18º41’23”S, 64º54’26”W, elev. 2740 m,	upper montane cloud forest 1	corticolous,	15 July 2015	M. Kukwa	-18.68972	-64.90723	2740	158	139	69	1732	248	47	201	173	133	176	133	591	135	2
16188	Clade I	I18	OK533707	-	Lecanoraceae	Lecanora sp. 14	crustose	atranorin, unknowns	0	0	0	0	0	1	0	0	0	0	0	0	0	0	0	0	1	0	Bolivia,	Dept. Chuquisaca, Prov. Zudañez, Área Natural de Manejo Integrado El Palmar, La Cascada bajo de El Palmar, 18º41’23”S, 64º54’26”W, elev. 2740 m,	upper montane cloud forest 1	corticolous,	15 July 2015	M. Kukwa	-18.68972	-64.90723	2740	158	139	69	1732	248	47	201	173	133	176	133	591	135	2
16195	Clade C	C10	OK533708	OK492068	Candelariaceae	Candelina aff. mexicana	crustose	pulvinic acid derivatives	0	0	0	0	0	0	0	0	0	1	0	0	0	0	0	0	1	0	Bolivia,	Dept. Chuquisaca, Prov. Zudañez, Área Natural de Manejo Integrado El Palmar, La Cascada bajo de El Palmar, 18º41’23”S, 64º54’26”W, elev. 2740 m,	upper montane cloud forest 1	saxicolous,	15 July 2015	M. Kukwa	-18.68972	-64.90723	2740	158	139	69	1732	248	47	201	173	133	176	133	591	135	2
16213	Clade I	I25	OK533709	OK492069	Physciaceae	Heterodermia aff. obscurata	foliose	atranorin, zeorin, 16β-acetoxyhopane-6α,22-diol, pigments	0	0	0	0	0	1	0	0	0	0	1	0	0	1	0	0	1	0	Bolivia,	Dept. Chuquisaca, Prov. Belisario Boeto, close to Padilla between Nuevo Mundo and Santa Rosa, 18º57’12”S, 64º16’37”W, elev. 1790 m,	lower montane cloud forest	corticolous,	16 July 2015	M. Kukwa	-18.953	-64.27694	1790	183	116	65	2054	263	87	176	204	153	204	153	831	175	7
16217	Clade I	I15	OK533710	-	Parmeliaceae	Punctelia hypoleucites	foliose	atranorin, lecanoric acid	0	0	0	0	1	1	0	0	0	0	0	0	0	0	1	0	0	0	Bolivia,	Dept. Chuquisaca, Prov. Belisario Boeto, close to Padilla between Nuevo Mundo and Santa Rosa, 18º57’12”S, 64º16’37”W, elev. 1790 m,	lower montane cloud forest	corticolous,	16 July 2015	M. Kukwa	-18.953	-64.27694	1790	183	116	65	2054	263	87	176	204	153	204	153	831	175	7
16218	Clade I	I15	OK533711	-	Parmeliaceae	Punctelia hypoleucites	foliose	atranorin, lecanoric acid	0	0	0	0	1	1	0	0	0	0	0	0	0	0	1	0	0	0	Bolivia,	Dept. Chuquisaca, Prov. Belisario Boeto, close to Padilla between Nuevo Mundo and Santa Rosa, 18º57’12”S, 64º16’37”W, elev. 1790 m,	lower montane cloud forest	corticolous,	16 July 2015	M. Kukwa	-18.953	-64.27694	1790	183	116	65	2054	263	87	176	204	153	204	153	831	175	7
16219	Clade C	C10	OK533712	-	Ramlinaceae	Ramalina aspera	fruticose	usnic acid, boninic acid, 2-O-methylsekikaic acid, 4'-O-methylpaludosic acid	0	0	0	0	1	0	0	0	0	0	0	1	0	0	1	0	0	0	Bolivia,	Dept. Chuquisaca, Prov. Belisario Boeto, close to Padilla between Nuevo Mundo and Santa Rosa, 18º57’12”S, 64º16’37”W, elev. 1790 m,	lower montane cloud forest	corticolous,	16 July 2015	M. Kukwa	-18.953	-64.27694	1790	183	116	65	2054	263	87	176	204	153	204	153	831	175	7
16231	Clade C	C10	OK533713	OK492070	Parmeliaceae	Parmotrema yodae	foliose	atranorin, norlobaridone	0	0	0	0	0	1	1	0	0	0	0	0	0	0	0	0	1	0	Bolivia,	Dept. Chuquisaca, Prov. Belisario Boeto, close to Padilla between Nuevo Mundo and Santa Rosa, 18º57’12”S, 64º16’37”W, elev. 1790 m,	lower montane cloud forest	corticolous,	16 July 2015	M. Kukwa	-18.953	-64.27694	1790	183	116	65	2054	263	87	176	204	153	204	153	831	175	7
16232	Clade I	I15	OK533714	OK492071	Parmeliaceae	Parmotrema austrosinense	foliose	atranorin, gyrophoric acid, lecanoric acid	0	0	0	0	1	1	0	0	1	0	0	0	0	0	0	0	1	0	Bolivia,	Dept. Chuquisaca, Prov. Belisario Boeto, close to Padilla between Nuevo Mundo and Santa Rosa, 18º57’12”S, 64º16’37”W, elev. 1790 m,	lower montane cloud forest	corticolous,	16 July 2015	M. Kukwa	-18.953	-64.27694	1790	183	116	65	2054	263	87	176	204	153	204	153	831	175	7
16237	Clade C	C10	OK533715	-	Ramlinaceae	Ramalina celastri	fruticose	usnic acid	0	0	0	0	0	0	0	0	0	0	0	1	0	0	1	0	0	0	Bolivia,	Dept. Chuquisaca, Prov. Belisario Boeto, close to Padilla between Nuevo Mundo and Santa Rosa, 18º57’12”S, 64º16’37”W, elev. 1790 m,	lower montane cloud forest	corticolous,	16 July 2015	M. Kukwa	-18.953	-64.27694	1790	183	116	65	2054	263	87	176	204	153	204	153	831	175	7
16239	Clade C	C03	OK533716	-	Parmeliaceae	Parmotrema recipiendum	foliose	atranorin, loxodin, norlobaridone	0	0	0	0	0	1	1	0	0	0	0	0	0	0	1	0	0	0	Bolivia,	Dept. Chuquisaca, Prov. Belisario Boeto, close to Padilla between Nuevo Mundo and Santa Rosa, 18º57’12”S, 64º16’37”W, elev. 1790 m,	lower montane cloud forest	corticolous,	16 July 2015	M. Kukwa	-18.953	-64.27694	1790	183	116	65	2054	263	87	176	204	153	204	153	831	175	7
16249	Clade C	C03	OK533717	OK492072	Parmeliaceae	Parmotrema cetratum s.l.	foliose	atranorin, salazinic acid	0	0	0	0	0	1	0	1	0	0	0	0	0	0	1	0	0	0	Bolivia,	Dept. Chuquisaca, Prov. Belisario Boeto, close to Padilla between Nuevo Mundo and Santa Rosa, 18º57’12”S, 64º16’37”W, elev. 1790 m,	lower montane cloud forest	corticolous,	16 July 2015	M. Kukwa	-18.953	-64.27694	1790	183	116	65	2054	263	87	176	204	153	204	153	831	175	7
16283	Clade I	I21	OK533718	-	Physciaceae	Heterodermia aff. flabellata	foliose	atranorin, zeorin, 16β-acetoxyhopane-6α,22-diol, leucotylin	0	0	0	0	0	1	0	0	0	0	1	0	0	0	1	0	0	0	Bolivia,	Dept. Chuquisaca, Prov. Belisario Boeto, close to Padilla between Nuevo Mundo and Santa Rosa, 18º57’06”S, 64º16’14”W, elev. 1936 m,	lower montane cloud forest	corticolous,	16 July 2015	M. Kukwa	-18.95167	-64.27056	1936	183	116	65	2054	263	87	176	204	153	204	153	831	175	7
16286	Clade C	C10	OK533719	-	Parmeliaceae	Parmotrema endosulphureum	foliose	atranorin, entothein	0	0	0	1	0	1	0	0	0	0	0	0	0	0	0	1	0	0	Bolivia,	Dept. Chuquisaca, Prov. Belisario Boeto, close to Padilla between Nuevo Mundo and Santa Rosa, 18º57’06”S, 64º16’14”W, elev. 1936 m,	lower montane cloud forest	corticolous,	16 July 2015	M. Kukwa	-18.95167	-64.27056	1936	183	116	65	2054	263	87	176	204	153	204	153	831	175	7
16288	Clade C	C10	OK533720	-	Lecanoraceae	Lecanora sp. 9	crustose	atranorin	0	0	0	0	0	1	0	0	0	0	0	0	0	0	0	0	1	0	Bolivia,	Dept. Chuquisaca, Prov. Belisario Boeto, close to Padilla between Nuevo Mundo and Santa Rosa, 18º57’06”S, 64º16’14”W, elev. 1936 m,	lower montane cloud forest	corticolous,	16 July 2015	M. Kukwa	-18.95167	-64.27056	1936	183	116	65	2054	263	87	176	204	153	204	153	831	175	7
16291	Clade C	C10	OK533721	-	Parmeliaceae	Canoparmelia aff. crozalsiana	foliose	atranorin, stictic acid complex, hypostictic acid, protocetraric acid	0	0	0	0	0	1	0	1	0	0	0	0	0	0	0	0	1	0	Bolivia,	Dept. Chuquisaca, Prov. Belisario Boeto, close to Padilla between Nuevo Mundo and Santa Rosa, 18º57’06”S, 64º16’14”W, elev. 1936 m,	lower montane cloud forest	corticolous,	16 July 2015	M. Kukwa	-18.95167	-64.27056	1936	183	116	65	2054	263	87	176	204	153	204	153	831	175	7
16293	Clade I	I22	OK533722	OK492073	Lecanoraceae	Lecanora sp. 25	crustose	atranorin, zeorin	0	0	0	0	0	1	0	0	0	0	1	0	0	0	0	0	1	0	Bolivia,	Dept. Chuquisaca, Prov. Belisario Boeto, close to Padilla between Nuevo Mundo and Santa Rosa, 18º57’06”S, 64º16’14”W, elev. 1936 m,	lower montane cloud forest	corticolous,	16 July 2015	M. Kukwa	-18.95167	-64.27056	1936	183	116	65	2054	263	87	176	204	153	204	153	831	175	7
16294	Clade C	C09	OK533723	-	Ramboldiaceae	Ramboldia haematites	crustose	lichexanthone, norstictic acid	0	0	0	0	0	0	0	1	0	0	0	0	1	0	1	0	0	0	Bolivia,	Dept. Chuquisaca, Prov. Belisario Boeto, close to Padilla between Nuevo Mundo and Santa Rosa, 18º57’06”S, 64º16’14”W, elev. 1936 m,	lower montane cloud forest	corticolous,	16 July 2015	M. Kukwa	-18.95167	-64.27056	1936	183	116	65	2054	263	87	176	204	153	204	153	831	175	7
16335	Clade C	C10	OK533724	-	Ramlinaceae	Ramalina peruviana	fruticose	homosekikaic acid, sekikaic acid	0	0	0	0	1	0	0	0	0	0	0	0	0	0	0	0	1	0	Bolivia,	Dept. Chuquisaca, Prov. Luis Calvo, Parque Nacional y Área Natural de Manejo Integrado Serranía del Iñao, close to Ticucha, 19º37’26”S, 63º50’55”W, elev. 1040 m,	lower montane cloud forest	corticolous,	18 July 2015	M. Kukwa	-19.62389	-63.84861	1040	217	126	61	2617	308	104	204	243	180	244	179	966	221	8
16337	Clade I	I25	OK533725	-	Physciaceae	Heterodermia aff. obscurata	foliose	atranorin, zeorin, 16β-acetoxyhopane-6α,22-diol, additional terpenoid	0	0	0	0	0	1	0	0	0	0	1	0	0	0	0	0	1	0	Bolivia,	Dept. Chuquisaca, Prov. Luis Calvo, Parque Nacional y Área Natural de Manejo Integrado Serranía del Iñao, close to Ticucha, 19º37’26”S, 63º50’55”W, elev. 1040 m,	lower montane cloud forest	corticolous,	18 July 2015	M. Kukwa	-19.62389	-63.84861	1040	217	126	61	2617	308	104	204	243	180	244	179	966	221	8
16338	Clade C	C13	OK533726	-	Parmeliaceae	Parmotrema tinctorum	foliose	atranorin, lecanoric acid	0	0	0	0	1	1	0	0	0	0	0	0	0	0	0	1	0	0	Bolivia,	Dept. Chuquisaca, Prov. Luis Calvo, Parque Nacional y Área Natural de Manejo Integrado Serranía del Iñao, close to Ticucha, 19º37’26”S, 63º50’55”W, elev. 1040 m,	lower montane cloud forest	corticolous,	18 July 2015	M. Kukwa	-19.62389	-63.84861	1040	217	126	61	2617	308	104	204	243	180	244	179	966	221	8
16345	Clade C	C13	OK533727	-	Caliciaceae	Pyxine berteroana	foliose	lichexanthone, terpenoid, pigment	0	0	0	0	0	0	0	0	0	0	1	0	1	1	1	0	0	0	Bolivia,	Dept. Chuquisaca, Prov. Luis Calvo, Parque Nacional y Área Natural de Manejo Integrado Serranía del Iñao, close to Ticucha, 19º37’26”S, 63º50’55”W, elev. 1040 m,	lower montane cloud forest	corticolous,	18 July 2015	M. Kukwa	-19.62389	-63.84861	1040	217	126	61	2617	308	104	204	243	180	244	179	966	221	8
16354	Clade C	C13	OK533728	-	Parmeliaceae	Parmotrema muelleri	foliose	atranorin, stictic acid complex	0	0	0	0	0	1	0	1	0	0	0	0	0	0	0	0	1	0	Bolivia,	Dept. Chuquisaca, Prov. Luis Calvo, Parque Nacional y Área Natural de Manejo Integrado Serranía del Iñao, close to Ticucha, 19º37’26”S, 63º50’55”W, elev. 1040 m,	lower montane cloud forest	corticolous,	18 July 2015	M. Kukwa	-19.62389	-63.84861	1040	217	126	61	2617	308	104	204	243	180	244	179	966	221	8
16356	Clade C	C09	OK533729	-	Parmeliaceae	Parmotrema aff. betaniae	foliose	atranorin, protocetraric acid	0	0	0	0	0	1	0	1	0	0	0	0	0	0	1	0	0	0	Bolivia,	Dept. Chuquisaca, Prov. Luis Calvo, Parque Nacional y Área Natural de Manejo Integrado Serranía del Iñao, close to Ticucha, 19º37’26”S, 63º50’55”W, elev. 1040 m,	lower montane cloud forest	corticolous,	18 July 2015	M. Kukwa	-19.62389	-63.84861	1040	217	126	61	2617	308	104	204	243	180	244	179	966	221	8
16377	Clade C	C13	OK533730	OK492074	Caliciaceae	Pyxine sorediata	foliose	atranorin, terpenoid, pigment	0	0	0	0	0	1	0	0	0	0	1	0	0	1	0	0	1	0	Bolivia,	Dept. Chuquisaca, Prov. Luis Calvo, Parque Nacional y Área Natural de Manejo Integrado Serranía del Iñao, close to Ticucha, between Tranqua and Monte Agudo, 19º39’50”S, 63º49’14”W, elev. 1022 m,	lower montane cloud forest	corticolous,	18 July 2015	M. Kukwa	-19.66389	-63.82056	1022	220	127	61	2651	312	106	206	247	183	248	182	925	194	9
16385	Clade C	C10	OK533731	OK492075	Variolariaceae	Lepra sp. 6	crustose	lichexanthone, ?hypoprotocetraric acid, pigment	0	0	0	0	0	0	0	1	0	0	0	0	1	1	1	0	0	0	Bolivia,	Dept. Chuquisaca, Prov. Luis Calvo, Parque Nacional y Área Natural de Manejo Integrado Serranía del Iñao, close to Ticucha, between Tranqua and Monte Agudo, 19º39’50”S, 63º49’14”W, elev. 1022 m,	lower montane cloud forest	corticolous,	18 July 2015	M. Kukwa	-19.66389	-63.82056	1022	220	127	61	2651	312	106	206	247	183	248	182	925	194	9
16386	Clade C	C10	OK533732	-	Haematommataceae	Haematomma sp. 1	crustose	atranorin, zeorin, 4 fatty acids	0	1	0	0	0	1	0	0	0	0	1	0	0	0	0	0	1	0	Bolivia,	Dept. Chuquisaca, Prov. Luis Calvo, Parque Nacional y Área Natural de Manejo Integrado Serranía del Iñao, close to Ticucha, between Tranqua and Monte Agudo, 19º39’50”S, 63º49’14”W, elev. 1022 m,	lower montane cloud forest	corticolous,	18 July 2015	M. Kukwa	-19.66389	-63.82056	1022	220	127	61	2651	312	106	206	247	183	248	182	925	194	9
16389_2	Clade C	C10	OK533733	-	Caliciaceae	Pyxine sorediata	foliose	atranorin, terpenoid, pigment	0	0	0	0	0	1	0	0	0	0	1	0	0	1	0	0	1	0	Bolivia,	Dept. Chuquisaca, Prov. Luis Calvo, Parque Nacional y Área Natural de Manejo Integrado Serranía del Iñao, close to Ticucha, between Tranqua and Monte Agudo, 19º39’50”S, 63º49’14”W, elev. 1022 m,	lower montane cloud forest	corticolous,	18 July 2015	M. Kukwa	-19.66389	-63.82056	1022	220	127	61	2651	312	106	206	247	183	248	182	925	194	9
16389	Clade C	C13	OK533734	-	Caliciaceae	Pyxine sorediata	foliose	atranorin, terpenoid, pigment	0	0	0	0	0	1	0	0	0	0	1	0	0	1	0	0	1	0	Bolivia,	Dept. Chuquisaca, Prov. Luis Calvo, Parque Nacional y Área Natural de Manejo Integrado Serranía del Iñao, close to Ticucha, between Tranqua and Monte Agudo, 19º39’50”S, 63º49’14”W, elev. 1022 m,	lower montane cloud forest	corticolous,	18 July 2015	M. Kukwa	-19.66389	-63.82056	1022	220	127	61	2651	312	106	206	247	183	248	182	925	194	9
16396	Clade C	C09	OK533735	-	Variolariaceae	Lepra sp. 3	crustose	lichexanthone, stictic acid complex	0	0	0	0	0	0	0	1	0	0	0	0	1	0	0	0	1	0	Bolivia,	Dept. Chuquisaca, Prov. Luis Calvo, Parque Nacional y Área Natural de Manejo Integrado Serranía del Iñao, close to Ticucha, between Tranqua and Monte Agudo, 19º39’50”S, 63º49’14”W, elev. 1022 m,	lower montane cloud forest	corticolous,	18 July 2015	M. Kukwa	-19.66389	-63.82056	1022	220	127	61	2651	312	106	206	247	183	248	182	925	194	9
16397	Clade C	C13	OK533736	-	Caliciaceae	Pyxine eschweileri	foliose	atranorin, terpenoid, pigments	0	0	0	0	0	1	0	0	0	0	1	0	0	1	0	0	1	0	Bolivia,	Dept. Chuquisaca, Prov. Luis Calvo, Parque Nacional y Área Natural de Manejo Integrado Serranía del Iñao, close to Ticucha, between Tranqua and Monte Agudo, 19º39’50”S, 63º49’14”W, elev. 1022 m,	lower montane cloud forest	corticolous,	18 July 2015	M. Kukwa	-19.66389	-63.82056	1022	220	127	61	2651	312	106	206	247	183	248	182	925	194	9
16398	Clade C	C09	OK533737	-	Parmeliaceae	Parmotrema cf. subsuptum	foliose	atranorin, usnic acid, salazanic acid	0	0	0	0	0	1	0	1	0	0	0	1	0	0	0	0	1	0	Bolivia,	Dept. Chuquisaca, Prov. Luis Calvo, Parque Nacional y Área Natural de Manejo Integrado Serranía del Iñao, close to Ticucha, between Tranqua and Monte Agudo, 19º39’50”S, 63º49’14”W, elev. 1022 m,	lower montane cloud forest	corticolous,	18 July 2015	M. Kukwa	-19.66389	-63.82056	1022	220	127	61	2651	312	106	206	247	183	248	182	925	194	9
16469	Clade I	I23	OK533738	OK492076	Physciaceae	Physcia sorediosa	foliose	atranorin, zeorin	0	0	0	0	0	1	0	0	0	0	1	0	0	0	0	0	1	0	Bolivia,	Dept. Chuquisaca, Prov. Luis Calvo, Parque Nacional y Área Natural de Manejo Integrado Serranía del Iñao, Entrerios close to guards station, 19º31’40”S, 63º53’46”W, elev. 1430 m,	lower montane cloud forest	corticolous,	19 July 2015	M. Kukwa	-19.5278	-63.8961	1430	202	122	62	2467	290	95	195	227	167	228	167	1007	242	8
16491	Clade I	I18	OK533739	-	Parmeliaceae	Parmotrema warmingii	foliose	atranorin, salazinic acid	0	0	0	0	0	1	0	1	0	0	0	0	0	0	0	0	0	1	Bolivia,	Dept. Tarija, Prov. Méndez, Cuesta de Sama, near Las Antenas, 21º28’42”S, 64º55’28”W, elev. 4020 m,	open high Andean vegetation	muscicolous	21 July 2015	M. Kukwa	-21.4783	-64.9245	4020	107	184	63	3539	234	-54	288	141	57	142	56	402	94	0
16493	Clade A	A41	OK533740	-	Parmeliaceae	Xanthoparmelia microspora	foliose	usnic acid, salazinic acid	0	0	0	0	0	0	0	1	0	0	0	1	0	0	0	0	1	0	Bolivia,	Dept. Tarija, Prov. Méndez, Cuesta de Sama, near Las Antenas, 21º28’42”S, 64º55’28”W, elev. 4020 m,	open high Andean vegetation	saxicolous,	21 July 2015	M. Kukwa	-21.4783	-64.9245	4020	107	184	63	3539	234	-54	288	141	57	142	56	402	94	0
16494	Clade I	I30	OK533741	-	Parmeliaceae	Psiloparmelia distincta	foliose	atranorin, usnic acid, fumarprotocetraric acid, protocetraric acid	0	0	0	0	0	1	0	1	0	0	0	1	0	0	0	0	0	1	Bolivia,	Dept. Tarija, Prov. Méndez, Cuesta de Sama, near Las Antenas, 21º28’42”S, 64º55’28”W, elev. 4020 m,	open high Andean vegetation	saxicolous,	21 July 2015	M. Kukwa	-21.4783	-64.9245	4020	107	184	63	3539	234	-54	288	141	57	142	56	402	94	0
16497	Clade I	I30	OK533742	-	Candelariaceae	Placomaronea candelarioides	crustose	pulvinic acid derivatives	0	0	0	0	0	0	0	0	0	1	0	0	0	0	1	0	0	0	Bolivia,	Dept. Tarija, Prov. Méndez, Cuesta de Sama, near Las Antenas, 21º28’39”S, 64º55’31”W, elev. 4025 m,	open high Andean vegetation	saxicolous,	21 July 2015	M. Kukwa	-21.4775	-64.925278	4025	107	184	63	3539	234	-54	288	141	57	142	56	402	94	0
16498	Clade I	I30	OK533743	-	Parmeliaceae	Psiloparmelia distincta	foliose	atranorin, usnic acid, fumarprotocetraric acid, protocetraric acid	0	0	0	0	0	1	0	1	0	0	0	1	0	0	0	0	0	1	Bolivia,	Dept. Tarija, Prov. Méndez, Cuesta de Sama, near Las Antenas, 21º28’39”S, 64º55’31”W, elev. 4025 m,	open high Andean vegetation	saxicolous,	21 July 2015	M. Kukwa	-21.4775	-64.925278	4025	107	184	63	3539	234	-54	288	141	57	142	56	402	94	0
16500	Clade I	I30	OK533744	-	Parmeliaceae	Punctelia sp.	foliose	atranorin	0	0	0	0	0	1	0	0	0	0	0	0	0	0	1	0	0	0	Bolivia,	Dept. Tarija, Prov. Méndez, Cuesta de Sama, near Las Antenas, 21º28’39”S, 64º55’31”W, elev. 4025 m,	open high Andean vegetation	saxicolous,	21 July 2015	M. Kukwa	-21.4775	-64.925278	4025	107	184	63	3539	234	-54	288	141	57	142	56	402	94	0
16501	Clade A	A49	OK533745	-	Parmeliaceae	Xanthoparmelia mexicana	foliose	usnic acid, salazinic acid	0	0	0	0	0	0	0	1	0	0	0	1	0	0	0	1	0	0	Bolivia,	Dept. Tarija, Prov. Méndez, Cuesta de Sama, near Las Antenas, 21º28’39”S, 64º55’31”W, elev. 4025 m,	open high Andean vegetation	saxicolous,	21 July 2015	M. Kukwa	-21.4775	-64.925278	4025	107	184	63	3539	234	-54	288	141	57	142	56	402	94	0
16510	Clade I	I30	OK533746	-	Parmeliaceae	Psiloparmelia distincta	foliose	atranorin, usnic acid, fumarprotocetraric acid, protocetraric acid	0	0	0	0	0	1	0	1	0	0	0	1	0	0	1	0	0	0	Bolivia,	Dept. Tarija, Prov. Méndez, Cuesta de Sama, near Las Antenas, 21º28’39”S, 64º55’31”W, elev. 4025 m,	open high Andean vegetation	saxicolous,	21 July 2015	M. Kukwa	-21.4775	-64.925278	4025	107	184	63	3539	234	-54	288	141	57	142	56	402	94	0
16514	Clade A	A29	OK533747	OK492077	Parmeliaceae	Hypotrachyna nigrociliata	foliose	atranorin, gyrophoric acid	0	0	0	0	0	1	0	0	1	0	0	0	0	0	0	1	0	0	Bolivia,	Dept. Tarija, Prov. Méndez, Cuesta de Sama, near Las Antenas, 21º29’53”S, 64º54’57”W, elev. 3880 m,	upper montane cloud forest 2	terricolous,	21 July 2015	M. Kukwa	-21.498056	-64.915834	3880	121	181	63	3493	244	-39	283	155	71	155	70	431	98	0
16518	Clade I	I18	OK533748	-	Parmeliaceae	Parmotrema cetratum	foliose	atranorin, salazinic acid	0	0	0	0	0	1	0	1	0	0	0	0	0	0	1	0	0	0	Bolivia,	Dept. Tarija, Prov. Aniceto Arce, Reserva Nacional de Flora y Fauna Tariquía, between la Cumbre and camamento los Alisos, 22º00’41”S, 64º36’02”W, elev. 2560 m,	upper montane cloud forest 1	corticolous,	22 July 2015	M. Kukwa	-22.011389	-64.60054	2560	141	177	62	3597	261	-21	282	178	90	178	89	495	108	0
16528	Clade I	I19	OK533749	OK492078	Physciaceae	Polyblastidium japonicum	foliose	atranorin, zeorin, norstictic acid	0	0	0	0	0	1	0	1	0	0	1	0	0	0	0	0	1	0	Bolivia,	Dept. Tarija, Prov. Aniceto Arce, Reserva Nacional de Flora y Fauna Tariquía, between la Cumbre and camamento los Alisos, 22º00’41”S, 64º36’02”W, elev. 2560 m,	upper montane cloud forest 1	corticolous,	22 July 2015	M. Kukwa	-22.011389	-64.60054	2560	141	177	62	3597	261	-21	282	178	90	178	89	495	108	0
16551	Clade I	I19	OK533750	-	Lecanoraceae	Lecanora sp. 14	crustose	atranorin, unknowns	0	0	0	0	0	1	0	0	0	0	0	0	0	0	0	0	1	0	Bolivia,	Dept. Tarija, Prov. Aniceto Arce, Reserva Nacional de Flora y Fauna Tariquía, between la Cumbre and camamento los Alisos, 22º02’38”S, 64º35’47”W, elev. 2460 m,	upper montane cloud forest 1	corticolous,	22 July 2015	M. Kukwa	-22.04389	-64.596389	2460	145	175	62	3592	265	-16	281	183	93	183	93	508	111	0
16569	Clade I	I15	OK533751	-	Physciaceae	Physcia alba	foliose	atranorin	0	0	0	0	0	1	0	0	0	0	0	0	0	0	1	0	0	0	Bolivia,	Dept. Tarija, Prov. Aniceto Arce, Reserva Nacional de Flora y Fauna Tariquía, between la Cumbre and camamento los Alisos, 22º01’02”S, 64º34’51”W, elev. 2135 m,	upper montane cloud forest 1	corticolous,	22 July 2015	M. Kukwa	-22.0172	-64.58083	2135	171	163	60	3478	284	15	269	209	120	209	120	631	132	1
16577	Clade I	I19	OK533752	-	Parmeliaceae	Hypotrachyna physcioides	foliose	atranorin, barbatic acid and related substances	0	0	0	0	0	1	0	0	0	0	0	0	0	0	1	0	0	0	Bolivia,	Dept. Tarija, Prov. Aniceto Arce, Reserva Nacional de Flora y Fauna Tariquía, between la Cumbre and camamento los Alisos, 22º01’02”S, 64º34’51”W, elev. 2135 m,	upper montane cloud forest 1	saxicolous,	22 July 2015	M. Kukwa	-22.0172	-64.58083	2135	171	163	60	3478	284	15	269	209	120	209	120	631	132	1
16605	Clade I	I27	OK533753	OK492079	Physciaceae	Rinodina intermedia	crustose	deoxylichesterinic acid	0	1	0	0	0	0	0	0	0	0	0	0	0	0	1	0	0	0	Bolivia,	Dept. Tarija, Prov. Aniceto Arce, Reserva Nacional de Flora y Fauna Tariquía, close to campamento los Alisos, 22º01’25”S, 64º34’06”W, elev. 1900 m,	lower montane cloud forest	on wood,	24 July 2015	M. Kukwa	-22.02361	-64.5683	1900	171	163	60	3478	284	15	269	209	120	209	120	631	132	1
16608	Clade I	I30	OK533754	OK492080	Parmeliaceae	Psiloparmelia distincta	foliose	atranorin, usnic acid, fumarprotocetraric acid, protocetraric acid	0	0	0	0	0	1	0	1	0	0	0	1	0	0	0	0	0	1	Bolivia,	Dept. Tarija, Prov. Aniceto Arce, Reserva Nacional de Flora y Fauna Tariquía, close to campamento los Alisos, 22º01’25”S, 64º34’06”W, elev. 1900 m,	lower montane cloud forest	saxicolous,	24 July 2015	M. Kukwa	-22.02361	-64.5683	1900	171	163	60	3478	284	15	269	209	120	209	120	631	132	1
16612	Clade C	C09	OK533755	-	Lecanoraceae	Protoparmelia sp.	crustose	stictic acid complex	0	0	0	0	0	0	0	1	0	0	0	0	0	0	1	0	0	0	Bolivia,	Dept. Tarija, Prov. Aniceto Arce, Reserva Nacional de Flora y Fauna Tariquía, close to la Cumbre between Padcaya and campamento los Alisos, 22º00’00”S, 64º36’29”W, elev. 3158 m,	upper montane cloud forest 2	saxicolous,	24 July 2015	M. Kukwa	-22	-64.60805	3158	141	177	62	3597	261	-21	282	178	90	178	89	495	108	0
16619	Clade C	C09	OK533756	-	Parmeliaceae	Parmotrema hypermaculatum	foliose	atranorin, salazinic acid	0	0	0	0	0	1	0	1	0	0	0	0	0	0	0	0	0	1	Bolivia,	Dept. Tarija, Prov. Aniceto Arce, Reserva Nacional de Flora y Fauna Tariquía, close to la Cumbre between Padcaya and campamento los Alisos, 22º00’00”S, 64º36’29”W, elev. 3158 m,	upper montane cloud forest 2	saxicolous,	24 July 2015	M. Kukwa	-22	-64.60805	3158	141	177	62	3597	261	-21	282	178	90	178	89	495	108	0
16630	Clade A	A65	OK533757	OK492081	Lecanoraceae	Lecanora subcarnea	crustose	atranorin	0	0	0	0	0	1	0	0	0	0	0	0	0	0	1	0	0	0	Bolivia,	Dept. Tarija, Prov. Aniceto Arce, Reserva Nacional de Flora y Fauna Tariquía, close to la Cumbre between Padcaya and campamento los Alisos, 21º59’49”S, 64º36’11”W, elev. 3297 m,	upper montane cloud forest 2	saxicolous,	24 July 2015	M. Kukwa	-21.99694	-64.603056	3297	135	179	63	3617	256	-28	284	172	84	172	83	481	105	0
16631	Clade I	I20	OK533758	OK492082	Lecanoraceae	Lecanora cf. umbrosa	crustose	atranorin, zeorin, terpenoids, fatty acids in Rf class C 3	0	1	0	0	0	1	0	0	0	0	1	0	0	0	0	0	1	0	Bolivia,	Dept. Tarija, Prov. Aniceto Arce, Reserva Nacional de Flora y Fauna Tariquía, close to la Cumbre between Padcaya and campamento los Alisos, 21º59’49”S, 64º36’11”W, elev. 3297 m,	upper montane cloud forest 2	saxicolous,	24 July 2015	M. Kukwa	-21.99694	-64.603056	3297	135	179	63	3617	256	-28	284	172	84	172	83	481	105	0
16643	Clade I	I15	OK533759	-	Lecideaceae	Lecidea sp.	crustose	atranorin, unknown	0	0	0	0	0	1	0	0	0	0	0	0	0	0	1	0	0	0	Bolivia,	Dept. Tarija, Prov. Aniceto Arce, Reserva Nacional de Flora y Fauna Tariquía, close to la Cumbre between Padcaya and campamento los Alisos, 21º59’15”S, 64º36’12”W, elev. 3295 m,	upper montane cloud forest 2	saxicolous,	24 July 2015	M. Kukwa	-21.9875	-64.6032	3295	135	179	63	3617	256	-28	284	172	84	172	83	481	105	0
16689	Clade A	A65	OK533760	OK492083	Caliciaceae	Buellia s.l. 3	crustose	norstictic acid	0	0	0	0	0	0	0	1	0	0	0	0	0	0	1	0	0	0	Bolivia,	Dept. Tarija, Prov. Aniceto Arce, Reserva Nacional de Flora y Fauna Tariquía, close to la Cumbre between Padcaya and campamento los Alisos, 21º59’15”S, 64º36’12”W, elev. 3295 m,	upper montane cloud forest 2	saxicolous,	24 July 2015	M. Kukwa	-21.9875	-64.6032	3295	135	179	63	3617	256	-28	284	172	84	172	83	481	105	0
16699	Clade C	C09	OK533761	-	Variolariaceae	Lepra sp. 1	crustose	stictic acid complex	0	0	0	0	0	0	0	1	0	0	0	0	0	0	0	0	1	0	Bolivia,	Dept. Tarija, Prov. Aniceto Arce, close to Coyambuyo, between Padcaya and Bermejo, 22º17’23”S, 64º28’50”W, elev. 942 m,	lower montane cloud forest	saxicolous,	26 July 2015	M. Kukwa	-22.28972	-64.48056	942	201	139	55	3706	311	59	252	242	167	242	148	1004	189	4
16707	Clade C	C09	OK533762	OK492084	Parmeliaceae	Usnea aff. subcornuta	fruticose	usnic acid, norstictic acid	0	0	0	0	0	0	0	1	0	0	0	1	0	0	0	0	1	0	Bolivia,	Dept. Tarija, Prov. Aniceto Arce, close to Coyambuyo, between Padcaya and Bermejo, 22º17’23”S, 64º28’50”W, elev. 942 m,	lower montane cloud forest	corticolous,	26 July 2015	M. Kukwa	-22.28972	-64.48056	942	201	139	55	3706	311	59	252	242	167	242	148	1004	189	4
16709	Clade C	C09	OK533763	-	Parmeliaceae	Parmotrema flavomedulllosum	foliose	atranorin, gyrophoric acid	0	0	0	0	0	1	0	0	1	0	0	0	0	0	0	0	1	0	Bolivia,	Dept. Tarija, Prov. Aniceto Arce, close to Coyambuyo, between Padcaya and Bermejo, 22º17’23”S, 64º28’50”W, elev. 942 m,	lower montane cloud forest	corticolous,	26 July 2015	M. Kukwa	-22.28972	-64.48056	942	201	139	55	3706	311	59	252	242	167	242	148	1004	189	4
16710	Clade C	C09	OK533764	OK492085	Parmeliaceae	Parmotrema reticulatum	foliose	atranorin, salazinic acid	0	0	0	0	0	1	0	1	0	0	0	0	0	0	0	0	1	0	Bolivia,	Dept. Tarija, Prov. Aniceto Arce, close to Coyambuyo, between Padcaya and Bermejo, 22º17’23”S, 64º28’50”W, elev. 942 m,	lower montane cloud forest	corticolous,	26 July 2015	M. Kukwa	-22.28972	-64.48056	942	201	139	55	3706	311	59	252	242	167	242	148	1004	189	4
16716	Clade C	C13	OK533765	-	Parmeliaceae	Parmotrema tinctorum	foliose	atranorin, lecanoric acid	0	0	0	0	1	1	0	0	0	0	0	0	0	0	0	1	0	0	Bolivia,	Dept. Tarija, Prov. Aniceto Arce, close to Coyambuyo, between Padcaya and Bermejo, 22º17’23”S, 64º28’50”W, elev. 942 m,	lower montane cloud forest	corticolous,	26 July 2015	M. Kukwa	-22.28972	-64.48056	942	201	139	55	3706	311	59	252	242	167	242	148	1004	189	4
16735	Clade C	C09	OK533766	-	Parmeliaceae	Hypotrachyna subformosana	foliose	lichexanthone, colensoic, 4-O-methylphysodic, lividic, oxyphysodic acids and other substances	0	0	0	0	0	1	1	1	0	0	0	0	0	0	1	0	1	0	Bolivia,	Dept. Tarija, Prov. Aniceto Arce, close to Coyambuyo, between Padcaya and Bermejo, 22º17’23”S, 64º28’50”W, elev. 942 m,	lower montane cloud forest	corticolous,	26 July 2015	M. Kukwa	-22.28972	-64.48056	942	201	139	55	3706	311	59	252	242	167	242	148	1004	189	4
16746	Clade C	C09	OK533767	OK492086	Haematommataceae	Haematomma cf. leprarioides	crustose	lichexanthone, two unknowns	0	0	0	0	0	0	0	0	0	0	0	0	1	0	0	0	1	0	Bolivia,	Dept. Tarija, Prov. Aniceto Arce, close to Limal, between Cayambuyo and Bermejo, 22º19’36”S, 64º29’51”W, elev. 860 m,	lower montane cloud forest	corticolous,	26 July 2015	M. Kukwa	-22.3267	-64.4975	860	204	137	54	3717	314	63	251	246	169	246	151	1043	196	4
16765	Clade C	C10	OK533768	-	Ochrolechiaceae	Ochrolechia africana	crustose	lichexanthone, gyrophoric acid, lecanoric acid	0	0	0	0	1	0	0	0	1	0	0	0	1	0	1	0	0	0	Bolivia,	Dept. Tarija, Prov. Aniceto Arce, close to la Mamora, between Tarija and Bermejo, 22º09’51”S, 64º40’03”W, elev. 1320 m,	lower montane cloud forest	corticolous,	26 July 2015	M. Kukwa	-22.1641667	-64.6675	1320	181	156	58	3550	294	29	265	219	148	219	129	721	147	3
16766	Clade C	C03	OK533769	-	Ochrolechiaceae	Ochrolechia africana	crustose	lichexanthone, gyrophoric acid, lecanoric acid, 5-O-methylhiascic acid	0	0	0	0	1	0	0	0	1	0	0	0	1	0	1	0	0	0	Bolivia,	Dept. Tarija, Prov. Aniceto Arce, close to la Mamora, between Tarija and Bermejo, 22º09’51”S, 64º40’03”W, elev. 1320 m,	lower montane cloud forest	corticolous,	27 July 2015	M. Kukwa	-22.1641667	-64.6675	1320	181	156	58	3550	294	29	265	219	148	219	129	721	147	3
16767	Clade C	C10	OK533770	-	Ochrolechiaceae	Ochrolechia africana	crustose	gyrophoric acid, lecanoric acid, 5-O-methylhiascic acid	0	0	0	0	1	0	0	0	1	0	0	0	0	0	1	0	0	0	Bolivia,	Dept. Tarija, Prov. Aniceto Arce, close to la Mamora, between Tarija and Bermejo, 22º09’51”S, 64º40’03”W, elev. 1320 m,	lower montane cloud forest	corticolous,	27 July 2015	M. Kukwa	-22.1641667	-64.6675	1320	181	156	58	3550	294	29	265	219	148	219	129	721	147	3
16771	Clade C	C09	OK533771	-	Variolariaceae	Lepra sp. 3	crustose	lichexanthone s.l.	0	0	0	0	0	0	0	0	0	0	0	0	1	0	0	0	1	0	Bolivia,	Dept. Tarija, Prov. Aniceto Arce, close to la Mamora, between Tarija and Bermejo, 22º09’51”S, 64º40’03”W, elev. 1320 m,	lower montane cloud forest	corticolous,	27 July 2015	M. Kukwa	-22.1641667	-64.6675	1320	181	156	58	3550	294	29	265	219	148	219	129	721	147	3
16780	Clade C	C13	OK533772	-	Parmeliaceae	Parmotrema eitenii	foliose	atranorin, lecanoric acid	0	0	0	0	1	1	0	0	0	0	0	0	0	0	0	0	1	0	Bolivia,	Dept. Tarija, Prov. Aniceto Arce, close to la Mamora, between Tarija and Bermejo, 22º09’51”S, 64º40’03”W, elev. 1320 m,	lower montane cloud forest	corticolous,	27 July 2015	M. Kukwa	-22.1641667	-64.6675	1320	181	156	58	3550	294	29	265	219	148	219	129	721	147	3
16782	Clade C	C09	OK533773	OK492087	Teloschistaceae	Caloplaca erythrantha	crustose	antraquinones	0	0	1	0	0	0	0	0	0	0	0	0	0	0	1	0	0	0	Bolivia,	Dept. Tarija, Prov. Aniceto Arce, close to la Mamora, between Tarija and Bermejo, 22º09’51”S, 64º40’03”W, elev. 1320 m,	lower montane cloud forest	corticolous,	27 July 2015	M. Kukwa	-22.1641667	-64.6675	1320	181	156	58	3550	294	29	265	219	148	219	129	721	147	3
16809	Clade C	C10	OK533774	-	Haematommataceae	Haematomma sp. 3	crustose	atrarnorin, fatty acid (rangiformic acid?), unknown Rf class C 1-2	0	1	0	0	0	1	0	0	0	0	0	0	0	0	0	0	1	0	Bolivia,	Dept. Tarija, Prov. Burnet O'Connor, close to Entrerios, new road between Tarija and Entre Ríos, 21º30’47”S, 64º11’49”W, elev. 1338 m,	lower montane cloud forest	corticolous,	28 July 2015	M. Kukwa	-21.5130556	-64.196945	1338	197	145	57	3378	304	51	253	235	166	235	148	813	161	3
16811	Clade C	C33	OK533775	-	Lecanoraceae	Lecanora cf. leproplaca	crustose	atranorin, zeorin	0	0	0	0	0	1	0	0	0	0	1	0	0	0	0	0	1	0	Bolivia,	Dept. Tarija, Prov. Burnet O'Connor, close to Entrerios, new road between Tarija and Entre Ríos, 21º30’47”S, 64º11’49”W, elev. 1338 m,	lower montane cloud forest	corticolous,	28 July 2015	M. Kukwa	-21.5130556	-64.196945	1338	197	145	57	3378	304	51	253	235	166	235	148	813	161	3
16813	Clade C	C10	OK533776	OK492088	Caliciaceae	Dirinaria applanata	foliose	atranorin, divaricatic acid	0	0	0	0	1	1	0	0	0	0	0	0	0	0	0	0	1	0	Bolivia,	Dept. Tarija, Prov. Burnet O'Connor, close to Entrerios, new road between Tarija and Entre Ríos, 21º30’47”S, 64º11’49”W, elev. 1338 m,	lower montane cloud forest	corticolous,	28 July 2015	M. Kukwa	-21.5130556	-64.196945	1338	197	145	57	3378	304	51	253	235	166	235	148	813	161	3
16814	Clade C	C13	OK533777	-	Lecanoraceae	Lecanora praeferenda	crustose	atranorin, zeorin, two fatty acids	0	1	0	0	0	1	0	0	0	0	1	0	0	0	0	0	1	0	Bolivia,	Dept. Tarija, Prov. Burnet O'Connor, close to Entrerios, new road between Tarija and Entre Ríos, 21º30’47”S, 64º11’49”W, elev. 1338 m,	lower montane cloud forest	corticolous,	28 July 2015	M. Kukwa	-21.5130556	-64.196945	1338	197	145	57	3378	304	51	253	235	166	235	148	813	161	3
16826	Clade C	C09	OK533778	-	Variolariaceae	Lepra sp. 4	crustose	fatty acids, 2 uknowns	0	1	0	0	0	0	0	0	0	0	0	0	0	0	1	0	0	0	Bolivia,	Dept. Tarija, Prov. Burnet O'Connor, la Cumbre close to Entrerios, old road between Entrerios and Tarija, 21º27’48”S, 64º13’24”W, elev. 1943 m,	lower montane cloud forest	corticolous,	28 July 2015	M. Kukwa	-21.463	-64.223	1943	181	155	60	3237	288	31	257	216	151	216	133	685	136	2
16854	Clade C	C09	OK533779	-	Parmeliaceae	Parmotrema robustum	foliose	atranorin, protocetraric acid, fatty acid	0	1	0	0	0	1	0	1	0	0	0	0	0	0	0	0	1	0	Bolivia,	Dept. Tarija, Prov. Burnet O'Connor, close to los Pinos, 21º25’07”S, 64º18’50”W, 2190 m,	upper montane cloud forest 1	corticolous,	29 July 2015	M. Kukwa	-21.41861	-64.3138	2190	162	164	62	3171	272	9	263	196	134	196	116	606	121	1
16867	Clade I	I30	OK533780	-	Ochrolechiaceae	Ochrolechia austroamericana	crustose	gyrophoric acid, lecanoric acid	0	0	0	0	1	0	0	0	1	0	0	0	0	0	1	0	0	0	Bolivia,	Dept. Tarija, Prov. Méndez, Cuesta de Sama, near Las Antenas, 21º30’00”S, 64º54’42”W, elev. 3893 m,	upper montane cloud forest 2	saxicolous,	2 Aug. 2015	M. Kukwa	-21.5	-64.91168	3893	115	183	63	3544	240	-47	287	149	65	150	64	421	97	0
16877	Clade I	I30	OK533781	OK492089	Parmeliaceae	Psiloparmelia distincta	foliose	atranorin, usnic acid, fumarprotocetraric acid, protocetraric acid	0	0	0	0	0	1	0	1	0	0	0	1	0	0	1	0	0	0	Bolivia,	Dept. Tarija, Prov. Méndez, Cuesta de Sama, near Las Antenas, 21º29’03”S, 64º53’35”W, elev. 3622 m,	upper montane cloud forest 2	saxicolous,	2 Aug. 2015	M. Kukwa	-21.4841667	-64.893056	3622	121	181	63	3493	244	-39	283	155	71	155	70	431	98	0
16892	Clade C	C09	OK533782	-	Variolariaceae	Lepra amaroides	crustose	lichexanthone, barbatic acid, hypothamnolic acid	0	0	0	0	0	1	0	0	0	0	0	0	1	0	0	0	1	0	Bolivia,	Dept. Chuquisaca, Prov. Zudañez, Área Natural de Manejo Integrado El Palmar, Muy Orquo, on road from El Palmar to Loman, 18º47’46”S, 64º51’31”W, 2879 m,	upper montane cloud forest 1	saxicolous,	14 July 2015	M. Kukwa	-18.7961	-64.85861	2879	156	136	69	1683	244	48	196	171	132	173	132	591	134	2
16897	Clade C	C09	OK533783	OK492090	Caliciaceae	Dimelaena oreina	crustose	usnic acid, gyrophoric acid, lecanoric acid	0	0	0	0	1	0	0	0	1	0	0	1	0	0	1	0	0	0	Bolivia,	Dept. Chuquisaca, Prov. Zudañez, Área Natural de Manejo Integrado El Palmar, Muy Orquo, on road from El Palmar to Loman, 18º47’46”S, 64º51’31”W, 2879 m,	upper montane cloud forest 1	saxicolous,	14 July 2015	M. Kukwa	-18.7961	-64.85861	2879	156	136	69	1683	244	48	196	171	132	173	132	591	134	2
16899	Clade I	I15	OK533784	-	Parmeliaceae	Hypotrachyna ectypa	foliose	atranorin, gyrophoric acid, lecanoric acid	0	0	0	0	1	1	0	0	1	0	0	0	0	0	0	1	0	0	Bolivia,	Dept. Chuquisaca, Prov. Zudañez, Área Natural de Manejo Integrado El Palmar, Muy Orquo, on road from El Palmar to Loman, 18º47’46”S, 64º51’31”W, 2879 m,	upper montane cloud forest 1	saxicolous,	14 July 2015	M. Kukwa	-18.7961	-64.85861	2879	156	136	69	1683	244	48	196	171	132	173	132	591	134	2
16900	Clade C	C09	OK533785	-	Lecanoraceae	Lecanora sp. 11	crustose	usnic acid, zeorin	0	0	0	0	0	0	0	0	0	0	0	1	0	0	1	0	0	0	Bolivia,	Dept. Chuquisaca, Prov. Zudañez, Área Natural de Manejo Integrado El Palmar, Muy Orquo, on road from El Palmar to Loman, 18º47’46”S, 64º51’31”W, 2879 m,	upper montane cloud forest 1	saxicolous,	14 July 2015	M. Kukwa	-18.7961	-64.85861	2879	156	136	69	1683	244	48	196	171	132	173	132	591	134	2
16904	Clade I	I05	OK533786	-	Parmeliaceae	Parmotrema aff. virescens	foliose	usnic acid, protocetraric acid	0	0	0	0	0	0	0	1	0	0	0	1	0	0	0	0	1	0	Bolivia,	Dept. Chuquisaca, Prov. Zudañez, Área Natural de Manejo Integrado El Palmar, sendero El Palmar, exposition SE, 18º41’28”S, 64º54’32”W, 2600-2876 m,	upper montane cloud forest 1	corticolous,	15 July 2015	M. Kukwa	-18.691	-64.9089	2600	158	139	69	1732	248	47	201	173	133	176	133	591	135	2
16913	Clade S	S10	OK533787	-	Caliciaceae	Buellia sp.3	crustose	atranorin	0	0	0	0	0	1	0	0	0	0	0	0	0	0	0	0	1	0	Bolivia,	Dept. Chuquisaca, Prov. Zudañez, Área Natural de Manejo Integrado El Palmar, sendero El Palmar, exposition SE, 18º41’28”S, 64º54’32”W, 2600-2876 m,	upper montane cloud forest 1	corticolous,	15 July 2015	M. Kukwa	-18.691	-64.9089	2600	158	139	69	1732	248	47	201	173	133	176	133	591	135	2
16917	Clade C	C03	OK533788	-	Pertusariaceae	Pertusaria muricata	crustose	stictic acid complex	0	0	0	0	0	0	0	1	0	0	0	0	0	0	0	1	0	0	Bolivia,	Dept. Tarija, Prov. Aniceto Arce, close to Cidras, 22º11’32”S, 64º31’12”W, 980 m,	lower montane cloud forest	corticolous,	26 July 2015	M. Kukwa	-22.192	-64.52	980	200	141	55	3630	310	57	253	240	166	240	148	969	184	4
16926	Clade C	C09	OK533789	-	Variolariaceae	Lepra sp. 10	crustose	no substances	1	0	0	0	0	0	0	0	0	0	0	0	0	0	1	0	0	0	Bolivia,	Dept. Tarija, Prov. Burnet O'Connor, 60 km from Tarija, new road between Tarija and Entre Ríos, 21º28’52”S, 64º17’41”W, 1837 m,	lower montane cloud forest	corticolous,	15 July 2015	M. Kukwa	-21.481	-64.29472	1837	167	163	61	3190	277	14	263	201	138	201	120	614	123	1
16929	Clade C	C09	OK533790	-	Megasporaceae	Megalospora sulphurata var. nigricans	crustose	usnic acid, zeorin	0	0	0	0	0	0	0	0	0	0	1	1	0	0	1	0	0	0	Bolivia,	Dept. Tarija, Prov. Burnet O'Connor, 60 km from Tarija, new road between Tarija and Entre Ríos, 21º28’52”S, 64º17’41”W, 1837 m,	lower montane cloud forest	corticolous,	15 July 2015	M. Kukwa	-21.481	-64.29472	1837	167	163	61	3190	277	14	263	201	138	201	120	614	123	1
16933	Clade A	A64	OK533791	OK492091	Parmeliaceae	Parmotrema perlatum	foliose	atranorin, stictic acid complex	0	0	0	0	0	1	0	1	0	0	0	0	0	0	0	0	1	0	Bolivia,	Dept. Tarija, Prov. Burnet O'Connor, 60 km from Tarija, new road between Tarija and Entre Ríos, 21º28’52”S, 64º17’41”W, 1837 m,	lower montane cloud forest	corticolous,	15 July 2015	M. Kukwa	-21.481	-64.29472	1837	167	163	61	3190	277	14	263	201	138	201	120	614	123	1
16943	Clade C	C10	OK533792	OK492092	Lecanoraceae	Lecanora sp.	crustose	atranorin, uknown	0	0	0	0	0	1	0	0	0	0	0	0	0	0	0	0	1	0	Bolivia,	Dept. Tarija, Prov. Burnet O'Connor, close to Soledad, old road between Entrerios and Chuquiaca, 21º39’45”S, 64º07’22”W, 1750 m,	lower montane cloud forest	corticolous,	31 July 2015	M. Kukwa	-21.6625	-64.12278	1750	185	151	58	3342	294	37	257	223	155	223	137	754	151	3
16949	Clade C	C13	OK533793	-	Lecanoraceae	Lecanora sp. 24	crustose	atranorin, zeorin, fatty acid in Rf class C6, two unknowns in traces	0	1	0	0	0	1	0	0	0	0	1	0	0	0	0	0	1	0	Bolivia,	Dept. Tarija, Prov. Burnet O'Connor, old road between Entrerios and Tarija, 21º29’13”S, 64º11’42”W, 1535 m,	lower montane cloud forest	corticolous,	31 July 2015	M. Kukwa	-21.4869	-64.1950	1535	191	149	58	3295	298	43	255	228	161	228	143	758	150	3
16950	Clade C	C10	OK533794	OK492093	Haematommataceae	Haematomma sp. 4	crustose	lichexanthone	0	0	0	0	0	0	0	0	0	0	0	0	1	0	0	0	1	0	Bolivia,	Dept. Tarija, Prov. Burnet O'Connor, old road between Entrerios and Tarija, 21º29’13”S, 64º11’42”W, 1535 m,	lower montane cloud forest	corticolous,	31 July 2015	M. Kukwa	-21.4869	-64.1950	1535	191	149	58	3295	298	43	255	228	161	228	143	758	150	3
16951	Clade C	C13	OK533795	-	Lecanoraceae	Lecanora praeferenda	crustose	atranorin, zeorin, two fatty acids	0	1	0	0	0	1	0	0	0	0	1	0	0	0	1	0	1	0	Bolivia,	Dept. Tarija, Prov. Burnet O'Connor, old road between Entrerios and Tarija, 21º29’13”S, 64º11’42”W, 1535 m,	lower montane cloud forest	corticolous,	31 July 2015	M. Kukwa	-21.4869	-64.1950	1535	191	149	58	3295	298	43	255	228	161	228	143	758	150	3
16955	Clade C	C10	OK533796	-	Haematommataceae	Haematomma persoonii	crustose	atranorin, sphaerophorin	0	0	0	0	1	1	0	0	0	0	0	0	0	0	1	0	0	0	Bolivia,	Dept. Tarija, Prov. Burnet O'Connor, old road between Entrerios and Tarija, 21º29’13”S, 64º11’42”W, 1535 m,	lower montane cloud forest	corticolous,	31 July 2015	M. Kukwa	-21.4869	-64.1950	1535	191	149	58	3295	298	43	255	228	161	228	143	758	150	3
16956	Clade C	C03	OK533797	OK492094	Parmeliaceae	Parmotrema pilosum	foliose	atranorin, fatty acid	0	1	0	0	0	1	0	0	0	0	0	0	0	0	0	0	1	0	Bolivia,	Dept. Tarija, Prov. Burnet O'Connor, old road between Entrerios and Tarija, 21º29’13”S, 64º11’42”W, 1535 m,	lower montane cloud forest	corticolous,	31 July 2015	M. Kukwa	-21.4869	-64.1950	1535	191	149	58	3295	298	43	255	228	161	228	143	758	150	3
18010	Clade I	I19	OK533798	-	Parmeliaceae	Hypotrachyna vexans	foliose	salazinic acid, norstictic acid	0	0	0	0	0	0	0	1	0	0	0	0	0	0	0	1	0	0	Bolivia,	Dept. Cochabamba, Prov. Carrasco, Parque Nacional Carrasco, Meruvia, 17º34’59”S, 65º15'06"W, elev. 3215 m,	upper montane cloud forest 2	corticolous,	4 Nov. 2016	M. Kukwa	-17.5830556	-65.25167	3215	141	161	70	1717	249	21	228	153	118	162	117	598	136	2
18021	Clade I	I15	OK533799	OK492095	Teloschistaceae	Teloschistes exilis	fruticose	antraquinones	0	0	1	0	0	0	0	0	0	0	0	0	0	0	1	0	0	0	Bolivia,	Dept. Cochabamba, Prov. Carrasco, Parque Nacional Carrasco, Meruvia, 17º34’59”S, 65º15'06"W, elev. 3215 m,	upper montane cloud forest 2	corticolous,	4 Nov. 2016	M. Kukwa	-17.5830556	-65.25167	3215	141	161	70	1717	249	21	228	153	118	162	117	598	136	2
18042	Clade C	C02	OK533800	-	Parmeliaceae	Usnea cf. subgracilis	fruticose	usnic acid, protocetraric acid	0	0	0	0	0	0	0	1	0	0	0	1	0	0	0	1	1	0	Bolivia,	Dept. Cochabamba, Prov. Carrasco, Parque Nacional Carrasco, Meruvia, 17º34’59”S, 65º15'06"W, elev. 3215 m,	upper montane cloud forest 2	corticolous,	4 Nov. 2016	M. Kukwa	-17.5830556	-65.25167	3215	141	161	70	1717	249	21	228	153	118	162	117	598	136	2
18052	Clade I	I19	OK533801	-	Haematommataceae	Haematomma sp.	crustose	atranorin, perlatolic acid	0	0	0	0	1	1	0	0	0	0	0	0	0	0	0	0	1	0	Bolivia,	Dept. Cochabamba, Prov. Carrasco, Parque Nacional Carrasco, Meruvia, 17º34’43”S, 65º15'19"W, elev. 3120 m,	upper montane cloud forest 2	corticolous,	4 Nov. 2016	M. Kukwa	-17.5786111	-65.255278	3120	141	161	70	1717	249	21	228	153	118	162	117	598	136	2
18056	Clade A	A05	OK533802	-	Parmeliaceae	Hypotrachyna caraccensis	foliose	usnic acid, norstictic acid, galbinic acid, salazinic acid	0	0	0	0	0	0	0	1	0	0	0	1	0	0	0	0	0	1	Bolivia,	Dept. Cochabamba, Prov. Carrasco, Parque Nacional Carrasco, Meruvia, 17º34’43”S, 65º15'19"W, elev. 3120 m,	upper montane cloud forest 2	corticolous,	4 Nov. 2016	M. Kukwa	-17.5786111	-65.255278	3120	141	161	70	1717	249	21	228	153	118	162	117	598	136	2
18058	Clade A	A05	OK533803	OK492096	Parmeliaceae	Hypotrachyna bogotensis	foliose	atranorin, evernic acid, lecanoric acid	0	0	0	0	1	1	0	0	0	0	0	0	0	0	0	1	0	0	Bolivia,	Dept. Cochabamba, Prov. Carrasco, Parque Nacional Carrasco, Meruvia, 17º34’43”S, 65º15'19"W, elev. 3120 m,	upper montane cloud forest 2	corticolous,	4 Nov. 2016	M. Kukwa	-17.5786111	-65.255278	3120	141	161	70	1717	249	21	228	153	118	162	117	598	136	2
18079	Clade I	I19	OK533804	-	Parmeliaceae	Hypotrachyna gondylophora	foliose	atranorin, fumarprotocetraric acid, protocetraric acid	0	0	0	0	0	1	0	1	0	0	0	0	0	0	0	0	1	0	Bolivia,	Dept. Cochabamba, Prov. Carrasco, Parque Nacional Carrasco, Meruvia, 17º34’43”S, 65º15'19"W, elev. 3120 m,	upper montane cloud forest 2	corticolous,	4 Nov. 2016	M. Kukwa	-17.5786111	-65.255278	3120	141	161	70	1717	249	21	228	153	118	162	117	598	136	2
18090	Clade I	I19	OK533805	-	Parmeliaceae	Hypotrachyna protochlorina	foliose	atranorin, barbatic acid and related substances, pigment	0	0	0	0	0	1	0	0	0	0	0	0	0	1	1	0	0	0	Bolivia,	Dept. Cochabamba, Prov. Carrasco, Parque Nacional Carrasco, river Phaqcha, 17º26’12”S, 65º15'21"W, elev. 2130 m,	upper montane cloud forest 1	corticolous,	5 Nov. 2016	M. Kukwa	-17.4367	-65.25583	2130	177	161	68	1974	282	48	234	191	150	198	149	1554	285	29
18095	Clade I	I19	OK533806	-	Parmeliaceae	Remototrachyna aguirrei	foliose	atranorin, protocetraric acid	0	0	0	0	0	1	0	1	0	0	0	0	0	0	0	0	0	1	Bolivia,	Dept. Cochabamba, Prov. Carrasco, Parque Nacional Carrasco, river Phaqcha, 17º26’12”S, 65º15'21"W, elev. 2130 m,	upper montane cloud forest 1	corticolous,	5 Nov. 2016	M. Kukwa	-17.4367	-65.25583	2130	177	161	68	1974	282	48	234	191	150	198	149	1554	285	29
18125	Clade C	C09	OK533807	-	Parmeliaceae	Hypotrachyna sp.	foliose	atranorin, lecanoric acid, 3 uknown substances	0	0	0	0	1	1	0	0	0	0	0	0	0	0	0	0	0	1	Bolivia,	Dept. Cochabamba, Prov. Carrasco, Parque Nacional Carrasco, Ch’iqta rumi, 17º29’06”S, 65º16'39"W, elev. 2200 m,	upper montane cloud forest 1	corticolous,	5 Nov. 2016	M. Kukwa	-17.485	-65.2775	2200	163	167	70	1821	272	34	238	175	137	183	137	929	190	10
18144	Clade C	C09	OK533808	-	Parmeliaceae	Parmotrema merrillii	foliose	atranorin, protocetraric acid	0	0	0	0	0	1	0	1	0	0	0	0	0	0	1	0	0	0	Bolivia,	Dept. Cochabamba, Prov. Carrasco, Parque Nacional Carrasco, Ch’iqta rumi, 17º29’06”S, 65º16'39"W, elev. 2200 m,	upper montane cloud forest 1	corticolous,	5 Nov. 2016	M. Kukwa	-17.485	-65.2775	2200	163	167	70	1821	272	34	238	175	137	183	137	929	190	10
18151	Clade I	I29	OK533809	-	Lecanoraceae	Lecanora sp. 20	crustose	atranorin, ?perlatolic acid, pigments	0	0	0	0	1	1	0	0	0	0	0	0	0	1	0	0	1	0	Bolivia,	Dept. Cochabamba, Prov. Carrasco, Parque Nacional Carrasco, river Phaqcha, 17º26’12”S, 65º15'21"W, elev. 2130 m,	upper montane cloud forest 1	corticolous,	5 Nov. 2016	M. Kukwa	-17.4367	-65.25583	2130	177	161	68	1974	282	48	234	191	150	198	149	1554	285	29
18155	Clade I	I19	OK533810	-	Lecanoraceae	Lecanora sp. 6	crustose	atranorin, gangaleoidin?	0	0	0	0	0	1	1	0	0	0	0	0	0	0	0	1	0	0	Bolivia,	Dept. Cochabamba, Prov. Carrasco, Parque Nacional Carrasco, Sehuencas, 17º29’57"S, 65º16'30"W, elev. 2235 m,	upper montane cloud forest 1	corticolous,	5 Nov. 2016	M. Kukwa	-17.4991667	-65.275	2235	163	167	70	1821	272	34	238	175	137	183	137	929	190	10
18157	Clade C	C09	OK533811	-	Pertusariaceae	Pertusaria sp. 3	crustose	fatty acid	0	1	0	0	0	0	0	0	0	0	0	0	0	0	0	1	0	0	Bolivia,	Dept. Cochabamba, Prov. Carrasco, Parque Nacional Carrasco, Sehuencas, 17º29’57"S, 65º16'30"W, elev. 2235 m,	upper montane cloud forest 1	corticolous,	5 Nov. 2016	M. Kukwa	-17.4991667	-65.275	2235	163	167	70	1821	272	34	238	175	137	183	137	929	190	10
18182	Clade I	I29	OK533812	-	Lecanoraceae	Lecanora sp. 15	crustose	no substances	1	0	0	0	0	0	0	0	0	0	0	0	0	0	0	0	1	0	Bolivia,	Dept. Cochabamba, Prov. Carrasco, Parque Nacional Carrasco, Sehuencas, 17º29’57"S, 65º16'30"W, elev. 2235 m,	upper montane cloud forest 1	corticolous,	5 Nov. 2016	M. Kukwa	-17.4991667	-65.275	2235	163	167	70	1821	272	34	238	175	137	183	137	929	190	10
18193	Clade C	C09	OK533813	-	Parmeliaceae	Parmotrema mellissii	foliose	atranorin, alectoronic acid, α-collatolic acid	0	0	0	0	0	1	1	0	0	0	0	0	0	0	0	1	1	0	Bolivia,	Dept. Cochabamba, Prov. Carrasco, Parque Nacional Carrasco, Sehuencas, 17º29’57"S, 65º16'30"W, elev. 2235 m,	upper montane cloud forest 1	corticolous,	5 Nov. 2016	M. Kukwa	-17.4991667	-65.275	2235	163	167	70	1821	272	34	238	175	137	183	137	929	190	10
18194	Clade I	I19	OK533814	-	Physciaceae	Heterodermia aff. flabellata	foliose	atranorin, zeorin, 16β-acetoxyhopane-6α,22-diol, leucotylin	0	0	0	0	0	1	0	0	0	0	1	0	0	0	1	0	0	0	Bolivia,	Dept. Cochabamba, Prov. Carrasco, Parque Nacional Carrasco, Sehuencas, 17º29’57"S, 65º16'30"W, elev. 2235 m,	upper montane cloud forest 1	corticolous,	5 Nov. 2016	M. Kukwa	-17.4991667	-65.275	2235	163	167	70	1821	272	34	238	175	137	183	137	929	190	10
18196	Clade C	C02	OK533815	-	Parmeliaceae	Parmotrema robustum	foliose	atranorin, usnic acid, protocetraric acid	0	0	0	0	0	1	0	1	0	0	0	1	0	0	1	0	1	0	Bolivia,	Dept. Cochabamba, Prov. Carrasco, Parque Nacional Carrasco, Sehuencas, 17º29’57"S, 65º16'30"W, elev. 2235 m,	upper montane cloud forest 1	corticolous,	5 Nov. 2016	M. Kukwa	-17.4991667	-65.275	2235	163	167	70	1821	272	34	238	175	137	183	137	929	190	10
18197	Clade C	C02	OK533816	-	Parmeliaceae	Hypotrachyna livida	foliose	atanorin, colensoic, 4-O-methylphysodic, lividic, oxyphysodic acids and other substances	0	0	0	0	0	1	1	0	0	0	0	0	0	0	0	0	0	1	Bolivia,	Dept. Cochabamba, Prov. Carrasco, Parque Nacional Carrasco, Sehuencas, 17º29’57"S, 65º16'30"W, elev. 2235 m,	upper montane cloud forest 1	corticolous,	5 Nov. 2016	M. Kukwa	-17.4991667	-65.275	2235	163	167	70	1821	272	34	238	175	137	183	137	929	190	10
18198	Clade C	C09	OK533817	-	Variolariaceae	Lepra sp. 11	crustose	lichexanthone s.l., unknowns	0	0	0	0	0	0	0	0	0	0	0	0	1	0	1	0	0	0	Bolivia,	Dept. Cochabamba, Prov. Carrasco, Parque Nacional Carrasco, Sehuencas, 17º29’57"S, 65º16'30"W, elev. 2235 m,	upper montane cloud forest 1	corticolous,	5 Nov. 2016	M. Kukwa	-17.4991667	-65.275	2235	163	167	70	1821	272	34	238	175	137	183	137	929	190	10
18200	Clade C	C09	OK533818	-	Pertusariaceae	Pertusaria cf. tetrathalamia	crustose	cf. 4,5-dichlorolichexanthone, stictic acid complex	0	0	0	0	0	0	0	1	0	0	0	0	1	0	1	0	0	0	Bolivia,	Dept. Cochabamba, Prov. Carrasco, Parque Nacional Carrasco, Sehuencas, 17º29’57"S, 65º16'30"W, elev. 2235 m,	upper montane cloud forest 1	corticolous,	5 Nov. 2016	M. Kukwa	-17.4991667	-65.275	2235	163	167	70	1821	272	34	238	175	137	183	137	929	190	10
18201	Clade C	C09	OK533819	-	Parmeliaceae	Usnea flaveola	fruticose	usnic acid, terpenoids?	0	0	0	0	0	0	0	0	0	0	1	1	0	0	1	0	0	0	Bolivia,	Dept. Cochabamba, Prov. Carrasco, Parque Nacional Carrasco, Sehuencas, 17º29’57"S, 65º16'30"W, elev. 2235 m,	upper montane cloud forest 1	corticolous,	5 Nov. 2016	M. Kukwa	-17.4991667	-65.275	2235	163	167	70	1821	272	34	238	175	137	183	137	929	190	10
18208	Clade C	C02	OK533820	-	Parmeliaceae	Usnea cf. fragilescens	fruticose	usnic acid, norstictic acid	0	0	0	0	0	0	0	1	0	0	0	1	0	0	0	0	1	0	Bolivia,	Dept. Cochabamba, Prov. Carrasco, Parque Nacional Carrasco, Sehuencas, 17º29’57"S, 65º16'30"W, elev. 2235 m,	upper montane cloud forest 1	corticolous,	5 Nov. 2016	M. Kukwa	-17.4991667	-65.275	2235	163	167	70	1821	272	34	238	175	137	183	137	929	190	10
18209	Clade I	I19	OK533821	-	Parmeliaceae	Hypotrachyna steyermarkii	foliose	atranorin, 4-O-demethylbarbatic acid	0	0	0	0	0	1	0	0	0	0	0	0	0	0	0	1	0	0	Bolivia,	Dept. Cochabamba, Prov. Carrasco, Parque Nacional Carrasco, Sehuencas, 17º29’57"S, 65º16'30"W, elev. 2235 m,	upper montane cloud forest 1	corticolous,	5 Nov. 2016	M. Kukwa	-17.4991667	-65.275	2235	163	167	70	1821	272	34	238	175	137	183	137	929	190	10
18210	Clade C	C09	OK533822	-	Parmeliaceae	Parmotrema merrillii	foliose	atranorin, protocetraric acid	0	0	0	0	0	1	0	1	0	0	0	0	0	0	1	0	0	0	Bolivia,	Dept. Cochabamba, Prov. Carrasco, Parque Nacional Carrasco, Sehuencas, 17º29’57"S, 65º16'30"W, elev. 2235 m,	upper montane cloud forest 1	corticolous,	5 Nov. 2016	M. Kukwa	-17.4991667	-65.275	2235	163	167	70	1821	272	34	238	175	137	183	137	929	190	10
18211	Clade C	C09	OK533823	-	Variolariaceae	Lepra sp.	crustose	lichexanthone s.l., unknowns	0	0	0	0	0	0	0	0	0	0	0	0	1	0	1	0	0	0	Bolivia,	Dept. Cochabamba, Prov. Carrasco, Parque Nacional Carrasco, Sehuencas, 17º29’57"S, 65º16'30"W, elev. 2235 m,	upper montane cloud forest 1	corticolous,	5 Nov. 2016	M. Kukwa	-17.4991667	-65.275	2235	163	167	70	1821	272	34	238	175	137	183	137	929	190	10
18212	Clade I	I29	OK533824	-	Parmeliaceae	Hypotrachyna microblasta	foliose	usnic acid, norstictic acid, galbinic acid	0	0	0	0	0	0	0	1	0	0	0	1	0	0	0	1	0	0	Bolivia,	Dept. Cochabamba, Prov. Carrasco, Parque Nacional Carrasco, Sehuencas, 17º29’57"S, 65º16'30"W, elev. 2235 m,	upper montane cloud forest 1	corticolous,	5 Nov. 2016	M. Kukwa	-17.4991667	-65.275	2235	163	167	70	1821	272	34	238	175	137	183	137	929	190	10
18213	Clade A	A05	OK533825	-	Parmeliaceae	Hypotrachyna aff. eitenii	foliose	atranorin, anziaic acid, ovoic acid	0	0	0	0	1	1	0	0	0	0	0	0	0	0	0	0	0	1	Bolivia,	Dept. Cochabamba, Prov. Carrasco, Parque Nacional Carrasco, Sehuencas, 17º29’57"S, 65º16'30"W, elev. 2235 m,	upper montane cloud forest 1	corticolous,	5 Nov. 2016	M. Kukwa	-17.4991667	-65.275	2235	163	167	70	1821	272	34	238	175	137	183	137	929	190	10
18214	Clade I	I27	OK533826	-	Physciaceae	Leucodermia vulgaris	fruticose	atranorin, zeorin, 16β-acetoxyhopane-6α,22-diol?, uknowns	0	0	0	0	0	1	0	0	0	0	1	0	0	0	0	0	1	0	Bolivia,	Dept. Cochabamba, Prov. Carrasco, Parque Nacional Carrasco, Sehuencas, 17º29’57"S, 65º16'30"W, elev. 2235 m,	upper montane cloud forest 1	corticolous,	5 Nov. 2016	M. Kukwa	-17.4991667	-65.275	2235	163	167	70	1821	272	34	238	175	137	183	137	929	190	10
18215	Clade C	C09	OK533827	-	Pertusariaceae	Pertusaria cf. tetrathalamia	crustose	cf. 4,5-Dichlorolichexanthone, stictic acid complex	0	0	0	0	0	0	0	1	0	0	0	0	1	0	1	0	0	0	Bolivia,	Dept. Cochabamba, Prov. Carrasco, Parque Nacional Carrasco, Sehuencas, 17º29’57"S, 65º16'30"W, elev. 2235 m,	upper montane cloud forest 1	corticolous,	5 Nov. 2016	M. Kukwa	-17.4991667	-65.275	2235	163	167	70	1821	272	34	238	175	137	183	137	929	190	10
18217	Clade C	C09	OK533828	-	Parmeliaceae	Usnea aranea	fruticose	usnic acid	0	0	0	0	0	0	0	0	0	0	0	1	0	0	1	0	0	0	Bolivia,	Dept. Cochabamba, Prov. Carrasco, Parque Nacional Carrasco, Sehuencas, 17º29’57"S, 65º16'30"W, elev. 2235 m,	upper montane cloud forest 1	corticolous,	5 Nov. 2016	M. Kukwa	-17.4991667	-65.275	2235	163	167	70	1821	272	34	238	175	137	183	137	929	190	10
18218	Clade C	C09	OK533829	-	Parmeliaceae	Usnea cirrosa	fruticose	usnic acid, salazinic acid	0	0	0	0	0	0	0	1	0	0	0	1	0	0	1	0	0	0	Bolivia,	Dept. Cochabamba, Prov. Carrasco, Parque Nacional Carrasco, Sehuencas, 17º29’57"S, 65º16'30"W, elev. 2235 m,	upper montane cloud forest 1	corticolous,	5 Nov. 2016	M. Kukwa	-17.4991667	-65.275	2235	163	167	70	1821	272	34	238	175	137	183	137	929	190	10
18219	Clade I	I19	OK533830	-	Physciaceae	Heterodermia aff. flabellata	foliose	atranorin, zeorin, 16β-acetoxyhopane-6α,22-diol, leucotylin	0	0	0	0	0	1	0	0	0	0	1	0	0	0	1	0	0	0	Bolivia,	Dept. Cochabamba, Prov. Carrasco, Parque Nacional Carrasco, Sehuencas, 17º29’57"S, 65º16'30"W, elev. 2235 m,	upper montane cloud forest 1	corticolous,	5 Nov. 2016	M. Kukwa	-17.4991667	-65.275	2235	163	167	70	1821	272	34	238	175	137	183	137	929	190	10
18220	Clade I	I29	OK533831	-	Parmeliaceae	Hypotrachyna rockii	foliose	atranorin, evernic acid, lecanoric acid	0	0	0	0	1	1	0	0	0	0	0	0	0	0	0	0	1	0	Bolivia,	Dept. Cochabamba, Prov. Carrasco, Parque Nacional Carrasco, Sehuencas, 17º29’57"S, 65º16'30"W, elev. 2235 m,	upper montane cloud forest 1	corticolous,	5 Nov. 2016	M. Kukwa	-17.4991667	-65.275	2235	163	167	70	1821	272	34	238	175	137	183	137	929	190	10
18221	Clade C	C09	OK533832	-	Parmeliaceae	Usnea aranea	fruticose	usnic acid, stictic acid complex, norstictic acid	0	0	0	0	0	0	0	1	0	0	0	1	0	0	0	1	1	0	Bolivia,	Dept. Cochabamba, Prov. Carrasco, Parque Nacional Carrasco, Sehuencas, 17º29’57"S, 65º16'30"W, elev. 2235 m,	upper montane cloud forest 1	corticolous,	5 Nov. 2016	M. Kukwa	-17.4991667	-65.275	2235	163	167	70	1821	272	34	238	175	137	183	137	929	190	10
18225	Clade C	C02	OK533833	-	Parmeliaceae	Hypotrachyna immaculata	foliose	atranorin, 4-O-methylphysodic acid, lividic acid	0	0	0	0	0	1	0	0	0	0	0	0	0	0	0	0	1	0	Bolivia,	Dept. Cochabamba, Prov. Carrasco, Parque Nacional Carrasco, Sehuencas, 17º29’57"S, 65º16'30"W, elev. 2235 m,	upper montane cloud forest 1	corticolous,	5 Nov. 2016	M. Kukwa	-17.4991667	-65.275	2235	163	167	70	1821	272	34	238	175	137	183	137	929	190	10
18226	Clade C	C09	OK533834	-	Parmeliaceae	Usnea cf. parvula	fruticose	usnic acid, stictic acid complex, norstictic acid	0	0	0	0	0	0	0	1	0	0	0	1	0	0	1	0	0	0	Bolivia,	Dept. Cochabamba, Prov. Carrasco, Parque Nacional Carrasco, Sehuencas, 17º29’57"S, 65º16'30"W, elev. 2235 m,	upper montane cloud forest 1	corticolous,	5 Nov. 2016	M. Kukwa	-17.4991667	-65.275	2235	163	167	70	1821	272	34	238	175	137	183	137	929	190	10
18227	Clade C	C02	OK533835	-	Caliciaceae	Bulbothrix leprieurii	foliose	gyrophoric acid, lecanoric acid	0	0	0	0	1	0	0	0	1	0	0	0	0	0	0	1	0	0	Bolivia,	Dept. Cochabamba, Prov. Carrasco, Parque Nacional Carrasco, Sehuencas, 17º29’57"S, 65º16'30"W, elev. 2235 m,	upper montane cloud forest 1	corticolous,	5 Nov. 2016	M. Kukwa	-17.4991667	-65.275	2235	163	167	70	1821	272	34	238	175	137	183	137	929	190	10
18228	Clade C	C09	OK533836	-	Parmeliaceae	Parmotrema robustum	foliose	atranorin, usnic acid, protocetraric acid	0	0	0	0	0	1	0	1	0	0	0	1	0	0	0	0	1	0	Bolivia,	Dept. Cochabamba, Prov. Carrasco, Parque Nacional Carrasco, Sehuencas, 17º29’57"S, 65º16'30"W, elev. 2235 m,	upper montane cloud forest 1	corticolous,	5 Nov. 2016	M. Kukwa	-17.4991667	-65.275	2235	163	167	70	1821	272	34	238	175	137	183	137	929	190	10
18230	Clade C	C09	OK533837	-	Parmeliaceae	Usnea cf. parvula	fruticose	usnic acid, stictic acid complex	0	0	0	0	0	0	0	1	0	0	0	1	0	0	1	0	0	0	Bolivia,	Dept. Cochabamba, Prov. Carrasco, Parque Nacional Carrasco, Sehuencas, 17º29’57"S, 65º16'30"W, elev. 2235 m,	upper montane cloud forest 1	corticolous,	5 Nov. 2016	M. Kukwa	-17.4991667	-65.275	2235	163	167	70	1821	272	34	238	175	137	183	137	929	190	10
18231	Clade C	C09	OK533838	-	Pertusariaceae	Pertusaria cf. tetrathalamia	crustose	cf. 4,5-Dichlorolichexanthone, stictic acid complex	0	0	0	0	0	0	0	1	0	0	0	0	1	0	1	0	0	0	Bolivia,	Dept. Cochabamba, Prov. Carrasco, Parque Nacional Carrasco, Sehuencas, 17º29’57"S, 65º16'30"W, elev. 2235 m,	upper montane cloud forest 1	corticolous,	5 Nov. 2016	M. Kukwa	-17.4991667	-65.275	2235	163	167	70	1821	272	34	238	175	137	183	137	929	190	10
18232	Clade C	C09	OK533839	-	Pertusariaceae	Pertusaria cf. tetrathalamia	crustose	cf. 4,5-Dichlorolichexanthone, stictic acid complex	0	0	0	0	0	0	0	1	0	0	0	0	1	0	1	0	0	0	Bolivia,	Dept. Cochabamba, Prov. Carrasco, Parque Nacional Carrasco, Sehuencas, 17º29’57"S, 65º16'30"W, elev. 2235 m,	upper montane cloud forest 1	corticolous,	5 Nov. 2016	M. Kukwa	-17.4991667	-65.275	2235	163	167	70	1821	272	34	238	175	137	183	137	929	190	10
18235	Clade I	I19	OK533840	-	Physciaceae	Leucodermia vulgaris	fruticose	atranorin, zeorin, 16β-acetoxyhopane-6α,22-diol?	0	0	0	0	0	1	0	0	0	0	1	0	0	0	0	0	1	0	Bolivia,	Dept. Cochabamba, Prov. Carrasco, Parque Nacional Carrasco, Sehuencas, 17º29’57"S, 65º16'30"W, elev. 2235 m,	upper montane cloud forest 1	corticolous,	5 Nov. 2016	M. Kukwa	-17.4991667	-65.275	2235	163	167	70	1821	272	34	238	175	137	183	137	929	190	10
18236	Clade I	I19	OK533841	-	Caliciaceae	Cratiria aggrediens	crustose	thuringione, arthothelin, norstictic aci	0	0	0	0	0	0	0	1	0	0	0	0	1	0	1	0	0	0	Bolivia,	Dept. Cochabamba, Prov. Carrasco, Parque Nacional Carrasco, Sehuencas, 17º29’57"S, 65º16'30"W, elev. 2235 m,	upper montane cloud forest 1	corticolous,	5 Nov. 2016	M. Kukwa	-17.4991667	-65.275	2235	163	167	70	1821	272	34	238	175	137	183	137	929	190	10
18237	Clade C	C09	OK533842	-	Parmeliaceae	Usnea perhispidella	fruticose	usnic acid, stictic acid complex	0	0	0	0	0	0	0	1	0	0	0	1	0	0	0	1	1	0	Bolivia,	Dept. Cochabamba, Prov. Carrasco, Parque Nacional Carrasco, Sehuencas, 17º29’57"S, 65º16'30"W, elev. 2235 m,	upper montane cloud forest 1	corticolous,	5 Nov. 2016	M. Kukwa	-17.4991667	-65.275	2235	163	167	70	1821	272	34	238	175	137	183	137	929	190	10
18239	Clade C	C02	OK533843	-	Parmeliaceae	Usnea ceratina	fruticose	usnic acid, diffractaic acid	0	0	0	0	0	1	0	0	0	0	0	1	0	0	0	0	1	0	Bolivia,	Dept. Cochabamba, Prov. Carrasco, Parque Nacional Carrasco, Sehuencas, 17º29’57"S, 65º16'30"W, elev. 2235 m,	upper montane cloud forest 1	corticolous,	5 Nov. 2016	M. Kukwa	-17.4991667	-65.275	2235	163	167	70	1821	272	34	238	175	137	183	137	929	190	10
18242	Clade C	C09	OK533844	-	Parmeliaceae	Parmotrema rampoddense	foliose	atranorin, alectoronic acid, α-collatolic acid	0	0	0	0	0	1	1	0	0	0	0	0	0	0	0	0	1	0	Bolivia,	Dept. Cochabamba, Prov. Carrasco, Parque Nacional Carrasco, Sehuencas, 17º29’57"S, 65º16'30"W, elev. 2235 m,	upper montane cloud forest 1	corticolous,	5 Nov. 2016	M. Kukwa	-17.4991667	-65.275	2235	163	167	70	1821	272	34	238	175	137	183	137	929	190	10
18243	Clade I	I19	OK533845	-	Physciaceae	Heterodermia aff. flabellata	foliose	atranorin, zeorin	0	0	0	0	0	1	0	0	0	0	1	0	0	0	1	0	0	0	Bolivia,	Dept. Cochabamba, Prov. Carrasco, Parque Nacional Carrasco, Sehuencas, 17º29’57"S, 65º16'30"W, elev. 2235 m,	upper montane cloud forest 1	corticolous,	5 Nov. 2016	M. Kukwa	-17.4991667	-65.275	2235	163	167	70	1821	272	34	238	175	137	183	137	929	190	10
18244	Clade I	I29	OK533846	-	Physciaceae	Polyblastidium japonicum	foliose	atranorin, zeorin, japonene, anaptychin 5, norstictic acid	0	0	0	0	0	1	0	1	0	0	1	0	0	0	0	0	1	0	Bolivia,	Dept. Cochabamba, Prov. Carrasco, Parque Nacional Carrasco, Sehuencas, 17º29’57"S, 65º16'30"W, elev. 2235 m,	upper montane cloud forest 1	corticolous,	5 Nov. 2016	M. Kukwa	-17.4991667	-65.275	2235	163	167	70	1821	272	34	238	175	137	183	137	929	190	10
18245	Clade I	I29	OK533847	-	Physciaceae	Polyblastidium japonicum	foliose	atranorin, zeorin, ?anaptychin 5, norstictic acid	0	0	0	0	0	1	0	1	0	0	1	0	0	0	0	0	1	0	Bolivia,	Dept. Cochabamba, Prov. Carrasco, Parque Nacional Carrasco, Sehuencas, 17º29’57"S, 65º16'30"W, elev. 2235 m,	upper montane cloud forest 1	corticolous,	5 Nov. 2016	M. Kukwa	-17.4991667	-65.275	2235	163	167	70	1821	272	34	238	175	137	183	137	929	190	10
18246	Clade C	C09	OK533848	-	Parmeliaceae	Usnea aranea	fruticose	usnic acid, psoromic acid	0	0	0	0	0	0	0	1	0	0	0	1	0	0	0	0	1	0	Bolivia,	Dept. Cochabamba, Prov. Carrasco, Parque Nacional Carrasco, Sehuencas, 17º29’57"S, 65º16'30"W, elev. 2235 m,	upper montane cloud forest 1	corticolous,	5 Nov. 2016	M. Kukwa	-17.4991667	-65.275	2235	163	167	70	1821	272	34	238	175	137	183	137	929	190	10
18247	Clade C	C34	OK533849	OK492097	Parmeliaceae	Usnea flaveola	fruticose	usnic acid, terpenoids?	0	0	0	0	0	0	0	0	0	0	1	1	0	0	1	0	0	0	Bolivia,	Dept. Cochabamba, Prov. Carrasco, Parque Nacional Carrasco, Sehuencas, 17º29’57"S, 65º16'30"W, elev. 2235 m,	upper montane cloud forest 1	corticolous,	5 Nov. 2016	M. Kukwa	-17.4991667	-65.275	2235	163	167	70	1821	272	34	238	175	137	183	137	929	190	10
18248	Clade I	I19	OK533850	-	Parmeliaceae	Hypotrachyna microblasta	foliose	usnic acid, norstictic acid, galbinic acid, salazinic acid	0	0	0	0	0	0	0	1	0	0	0	1	0	0	0	0	0	1	Bolivia,	Dept. Cochabamba, Prov. Carrasco, Parque Nacional Carrasco, Sehuencas, 17º29’57"S, 65º16'30"W, elev. 2235 m,	upper montane cloud forest 1	corticolous,	5 Nov. 2016	M. Kukwa	-17.4991667	-65.275	2235	163	167	70	1821	272	34	238	175	137	183	137	929	190	10
18249	Clade I	I19	OK533851	-	Parmeliaceae	Hypotrachyna degelii	foliose	atranorin, alectoronic acid, α-collatolic acid	0	0	0	0	0	1	1	0	0	0	0	0	0	0	1	0	0	0	Bolivia,	Dept. Cochabamba, Prov. Carrasco, Parque Nacional Carrasco, Sehuencas, 17º29’57"S, 65º16'30"W, elev. 2235 m,	upper montane cloud forest 1	corticolous,	5 Nov. 2016	M. Kukwa	-17.4991667	-65.275	2235	163	167	70	1821	272	34	238	175	137	183	137	929	190	10
18251	Clade C	C34	OK533852	-	Parmeliaceae	Usnea cf. parvula	fruticose	usnic acid, stictic acid complex, norstictic acid	0	0	0	0	0	0	0	1	0	0	0	1	0	0	1	0	0	0	Bolivia,	Dept. Cochabamba, Prov. Carrasco, Parque Nacional Carrasco, Sehuencas, 17º29’57"S, 65º16'30"W, elev. 2235 m,	upper montane cloud forest 1	corticolous,	5 Nov. 2016	M. Kukwa	-17.4991667	-65.275	2235	163	167	70	1821	272	34	238	175	137	183	137	929	190	10
18252	Clade I	I19	OK533853	-	Physciaceae	Polyblastidium corallophorum	foliose	atranorin, zeorin, 16β-acetoxyhopane-6α,22-diol	0	0	0	0	0	1	0	0	0	0	1	0	0	0	1	1	0	0	Bolivia,	Dept. Cochabamba, Prov. Carrasco, Parque Nacional Carrasco, Sehuencas, 17º29’43"S, 65º16'29"W, elev. 2210 m,	upper montane cloud forest 1	corticolous,	6 Nov. 2016	M. Kukwa	-17.4952778	-65.27472	2210	163	167	70	1821	272	34	238	175	137	183	137	929	190	10
18253	Clade I	I19	OK533854	-	Physciaceae	Leucodermia boryi	fruticose	atranorin, zeorin, japonene	0	0	0	0	0	1	0	0	0	0	1	0	0	0	0	0	1	0	Bolivia,	Dept. Cochabamba, Prov. Carrasco, Parque Nacional Carrasco, Sehuencas, 17º29’43"S, 65º16'29"W, elev. 2210 m,	upper montane cloud forest 1	corticolous,	6 Nov. 2016	M. Kukwa	-17.4952778	-65.27472	2210	163	167	70	1821	272	34	238	175	137	183	137	929	190	10
18257	Clade I	I19	OK533855	-	Parmeliaceae	Hypotrachyna cf. virginica	foliose	atranorin, barbatic acid and related substances	0	0	0	0	0	1	0	0	0	0	0	0	0	0	0	1	0	0	Bolivia,	Dept. Cochabamba, Prov. Carrasco, Parque Nacional Carrasco, Sehuencas, 17º29’43"S, 65º16'29"W, elev. 2210 m,	upper montane cloud forest 1	corticolous,	6 Nov. 2016	M. Kukwa	-17.4952778	-65.27472	2210	163	167	70	1821	272	34	238	175	137	183	137	929	190	10
18259	Clade I	I29	OK533856	-	Physciaceae	Polyblastidium squamulosum	foliose	atranorin, zeorin, terpenoid	0	0	0	0	0	1	0	0	0	0	1	0	0	0	0	1	0	0	Bolivia,	Dept. Cochabamba, Prov. Carrasco, Parque Nacional Carrasco, Sehuencas, 17º29’43"S, 65º16'29"W, elev. 2210 m,	upper montane cloud forest 1	corticolous,	6 Nov. 2016	M. Kukwa	-17.4952778	-65.27472	2210	163	167	70	1821	272	34	238	175	137	183	137	929	190	10
18260	Clade I	I19	OK533857	-	Physciaceae	Polyblastidium corallophorum	foliose	atranorin, zeorin, 16β-acetoxyhopane-6α,22-diol	0	0	0	0	0	1	0	0	0	0	1	0	0	0	1	1	0	0	Bolivia,	Dept. Cochabamba, Prov. Carrasco, Parque Nacional Carrasco, Sehuencas, 17º29’43"S, 65º16'29"W, elev. 2210 m,	upper montane cloud forest 1	corticolous,	6 Nov. 2016	M. Kukwa	-17.4952778	-65.27472	2210	163	167	70	1821	272	34	238	175	137	183	137	929	190	10
18261	Clade I	I19	OK533858	-	Physciaceae	Leucodermia leucomelos	fruticose	atranorin, zeorin, japonene	0	0	0	0	0	1	0	0	0	0	1	0	0	0	0	0	1	0	Bolivia,	Dept. Cochabamba, Prov. Carrasco, Parque Nacional Carrasco, Sehuencas, 17º29’43"S, 65º16'29"W, elev. 2210 m,	upper montane cloud forest 1	corticolous,	6 Nov. 2016	M. Kukwa	-17.4952778	-65.27472	2210	163	167	70	1821	272	34	238	175	137	183	137	929	190	10
18262	Clade I	I19	OK533859	-	Physciaceae	Polyblastidium corallophorum	foliose	atranorin, zeorin, 16β-acetoxyhopane-6α,22-diol	0	0	0	0	0	1	0	0	0	0	1	0	0	0	0	1	0	0	Bolivia,	Dept. Cochabamba, Prov. Carrasco, Parque Nacional Carrasco, Sehuencas, 17º29’43"S, 65º16'29"W, elev. 2210 m,	upper montane cloud forest 1	corticolous,	6 Nov. 2016	M. Kukwa	-17.4952778	-65.27472	2210	163	167	70	1821	272	34	238	175	137	183	137	929	190	10
18263	Clade I	I19	OK533860	-	Physciaceae	Polyblastidium corallophorum	foliose	atranorin, zeorin, 16β-acetoxyhopane-6α,22-diol	0	0	0	0	0	1	0	0	0	0	1	0	0	0	0	1	0	0	Bolivia,	Dept. Cochabamba, Prov. Carrasco, Parque Nacional Carrasco, Sehuencas, 17º29’43"S, 65º16'29"W, elev. 2210 m,	upper montane cloud forest 1	corticolous,	6 Nov. 2016	M. Kukwa	-17.4952778	-65.27472	2210	163	167	70	1821	272	34	238	175	137	183	137	929	190	10
18265	Clade I	I29	OK533861	-	Physciaceae	Polyblastidium corallophorum	foliose	atranorin, zeorin, 16β-acetoxyhopane-6α,22-diol	0	0	0	0	0	1	0	0	0	0	1	0	0	0	0	1	0	0	Bolivia,	Dept. Cochabamba, Prov. Carrasco, Parque Nacional Carrasco, Sehuencas, 17º29’43"S, 65º16'29"W, elev. 2210 m,	upper montane cloud forest 1	corticolous,	6 Nov. 2016	M. Kukwa	-17.4952778	-65.27472	2210	163	167	70	1821	272	34	238	175	137	183	137	929	190	10
18267	Clade I	I19	OK533862	-	Physciaceae	Polyblastidium corallophorum	foliose	atranorin, zeorin, 16β-acetoxyhopane-6α,22-diol	0	0	0	0	0	1	0	0	0	0	1	0	0	0	0	1	0	0	Bolivia,	Dept. Cochabamba, Prov. Carrasco, Parque Nacional Carrasco, Sehuencas, 17º29’43"S, 65º16'29"W, elev. 2210 m,	upper montane cloud forest 1	corticolous,	6 Nov. 2016	M. Kukwa	-17.4952778	-65.27472	2210	163	167	70	1821	272	34	238	175	137	183	137	929	190	10
18268	Clade I	I19	OK533863	-	Physciaceae	Polyblastidium corallophorum	foliose	atranorin, zeorin, 16β-acetoxyhopane-6α,22-diol	0	0	0	0	0	1	0	0	0	0	1	0	0	0	0	1	0	0	Bolivia,	Dept. Cochabamba, Prov. Carrasco, Parque Nacional Carrasco, Sehuencas, 17º29’43"S, 65º16'29"W, elev. 2210 m,	upper montane cloud forest 1	corticolous,	6 Nov. 2016	M. Kukwa	-17.4952778	-65.27472	2210	163	167	70	1821	272	34	238	175	137	183	137	929	190	10
18271	Clade C	C02	OK533864	-	Parmeliaceae	Usnea perhispidella	fruticose	usnic acid, stictic acid complex	0	0	0	0	0	0	0	1	0	0	0	1	0	0	0	1	1	0	Bolivia,	Dept. Cochabamba, Prov. Carrasco, Parque Nacional Carrasco, Sehuencas, 17º29’43"S, 65º16'29"W, elev. 2210 m,	upper montane cloud forest 1	corticolous,	6 Nov. 2016	M. Kukwa	-17.4952778	-65.27472	2210	163	167	70	1821	272	34	238	175	137	183	137	929	190	10
18272	Clade I	I29	OK533865	-	Physciaceae	Leucodermia leucomelos	fruticose	atranorin, zeorin, japonene	0	0	0	0	0	1	0	0	0	0	1	0	0	0	0	0	1	0	Bolivia,	Dept. Cochabamba, Prov. Carrasco, Parque Nacional Carrasco, Sehuencas, 17º29’43"S, 65º16'29"W, elev. 2210 m,	upper montane cloud forest 1	corticolous,	6 Nov. 2016	M. Kukwa	-17.4952778	-65.27472	2210	163	167	70	1821	272	34	238	175	137	183	137	929	190	10
18274	Clade I	I19	OK533866	-	Physciaceae	Polyblastidium corallophorum	foliose	atranorin, zeorin, 16β-acetoxyhopane-6α,22-diol	0	0	0	0	0	1	0	0	0	0	1	0	0	0	0	1	0	0	Bolivia,	Dept. Cochabamba, Prov. Carrasco, Parque Nacional Carrasco, Sehuencas, 17º29’43"S, 65º16'29"W, elev. 2210 m,	upper montane cloud forest 1	corticolous,	6 Nov. 2016	M. Kukwa	-17.4952778	-65.27472	2210	163	167	70	1821	272	34	238	175	137	183	137	929	190	10
18280	Clade I	I19	OK533867	-	Physciaceae	Polyblastidium corallophorum	foliose	atranorin, zeorin, 16β-acetoxyhopane-6α,22-diol	0	0	0	0	0	1	0	0	0	0	1	0	0	0	0	1	0	0	Bolivia,	Dept. Cochabamba, Prov. Carrasco, Parque Nacional Carrasco, Sehuencas, 17º29’43"S, 65º16'29"W, elev. 2210 m,	upper montane cloud forest 1	corticolous,	6 Nov. 2016	M. Kukwa	-17.4952778	-65.27472	2210	163	167	70	1821	272	34	238	175	137	183	137	929	190	10
18281	Clade I	I29	OK533868	-	Parmeliaceae	Hypotrachyna imbricatula	foliose	atranorin, barbatic acid and related substances	0	0	0	0	0	1	0	0	0	0	0	0	0	0	0	1	0	0	Bolivia,	Dept. Cochabamba, Prov. Carrasco, Parque Nacional Carrasco, Sehuencas, 17º29’43"S, 65º16'29"W, elev. 2210 m,	upper montane cloud forest 1	corticolous,	6 Nov. 2016	M. Kukwa	-17.4952778	-65.27472	2210	163	167	70	1821	272	34	238	175	137	183	137	929	190	10
18282	Clade I	I19	OK533869	-	Physciaceae	Polyblastidium japonicum	foliose	atranorin, zeorin, norstictic acid	0	0	0	0	0	1	0	1	0	0	1	0	0	0	1	0	1	0	Bolivia,	Dept. Cochabamba, Prov. Carrasco, Parque Nacional Carrasco, Sehuencas, 17º29’43"S, 65º16'29"W, elev. 2210 m,	upper montane cloud forest 1	corticolous,	6 Nov. 2016	M. Kukwa	-17.4952778	-65.27472	2210	163	167	70	1821	272	34	238	175	137	183	137	929	190	10
18283	Clade I	I19	OK533870	-	Physciaceae	Leucodermia leucomelos	fruticose	atranorin, zeorin, japonene	0	0	0	0	0	1	0	0	0	0	1	0	0	0	0	0	1	0	Bolivia,	Dept. Cochabamba, Prov. Carrasco, Parque Nacional Carrasco, Sehuencas, 17º29’43"S, 65º16'29"W, elev. 2210 m,	upper montane cloud forest 1	corticolous,	6 Nov. 2016	M. Kukwa	-17.4952778	-65.27472	2210	163	167	70	1821	272	34	238	175	137	183	137	929	190	10
18286	Clade I	I29	OK533871	-	Parmeliaceae	Parmotrema robustum	foliose	atranorin, usnic acid, protocetraric acid	0	0	0	0	0	1	0	1	0	0	0	1	0	0	0	0	1	0	Bolivia,	Dept. Cochabamba, Prov. Carrasco, Parque Nacional Carrasco, Sehuencas, 17º29’43"S, 65º16'29"W, elev. 2210 m,	upper montane cloud forest 1	corticolous,	6 Nov. 2016	M. Kukwa	-17.4952778	-65.27472	2210	163	167	70	1821	272	34	238	175	137	183	137	929	190	10
18287	Clade C	C09	OK533872	-	Parmeliaceae	Usnea deformis	fruticose	usnic acid, stictic acid complex	0	0	0	0	0	0	0	1	0	0	0	1	0	0	0	0	1	0	Bolivia,	Dept. Cochabamba, Prov. Carrasco, Parque Nacional Carrasco, Sehuencas, 17º29’43"S, 65º16'29"W, elev. 2210 m,	upper montane cloud forest 1	corticolous,	6 Nov. 2016	M. Kukwa	-17.4952778	-65.27472	2210	163	167	70	1821	272	34	238	175	137	183	137	929	190	10
18290	Clade C	C09	OK533873	-	Parmeliaceae	Parmotrema merrillii	foliose	atranorin, protocetraric acid, usnic acid?	0	0	0	0	0	1	0	1	0	0	0	1	0	0	1	0	0	0	Bolivia,	Dept. Cochabamba, Prov. Carrasco, Parque Nacional Carrasco, Sehuencas, 17º29’43"S, 65º16'29"W, elev. 2210 m,	upper montane cloud forest 1	corticolous,	6 Nov. 2016	M. Kukwa	-17.4952778	-65.27472	2210	163	167	70	1821	272	34	238	175	137	183	137	929	190	10
18291	Clade C	C02	OK533874	-	Parmeliaceae	Parmotrema merrillii	foliose	atranorin, protocetraric acid, usnic acid?	0	0	0	0	0	1	0	1	0	0	0	1	0	0	1	0	0	0	Bolivia,	Dept. Cochabamba, Prov. Carrasco, Parque Nacional Carrasco, Sehuencas, 17º29’43"S, 65º16'29"W, elev. 2210 m,	upper montane cloud forest 1	corticolous,	6 Nov. 2016	M. Kukwa	-17.4952778	-65.27472	2210	163	167	70	1821	272	34	238	175	137	183	137	929	190	10
18292	Clade I	I19	OK533875	-	Physciaceae	Polyblastidium corallophorum	foliose	atranorin, zeorin, 16β-acetoxyhopane-6α,22-diol, norstictic acid	0	0	0	0	0	1	0	1	0	0	1	0	0	0	0	1	0	0	Bolivia,	Dept. Cochabamba, Prov. Carrasco, Parque Nacional Carrasco, Sehuencas, 17º29’43"S, 65º16'29"W, elev. 2210 m,	upper montane cloud forest 1	corticolous,	6 Nov. 2016	M. Kukwa	-17.4952778	-65.27472	2210	163	167	70	1821	272	34	238	175	137	183	137	929	190	10
18293	Clade I	I19	OK533876	OK492098	Parmeliaceae	Hypotrachyna cirrhata	foliose	atranorin, salazinic acid	0	0	0	0	0	1	0	1	0	0	0	0	0	0	0	1	0	0	Bolivia,	Dept. Cochabamba, Prov. Carrasco, Parque Nacional Carrasco, Sehuencas, 17º29’43"S, 65º16'29"W, elev. 2210 m,	upper montane cloud forest 1	corticolous,	6 Nov. 2016	M. Kukwa	-17.4952778	-65.27472	2210	163	167	70	1821	272	34	238	175	137	183	137	929	190	10
18294	Clade I	I19	OK533877	-	Parmeliaceae	Hypotrachyna cirrhata	foliose	atranorin, salazinic acid	0	0	0	0	0	1	0	1	0	0	0	0	0	0	0	1	0	0	Bolivia,	Dept. Cochabamba, Prov. Carrasco, Parque Nacional Carrasco, Sehuencas, 17º29’43"S, 65º16'29"W, elev. 2210 m,	upper montane cloud forest 1	corticolous,	6 Nov. 2016	M. Kukwa	-17.4952778	-65.27472	2210	163	167	70	1821	272	34	238	175	137	183	137	929	190	10
18298	Clade I	I19	OK533878	-	Physciaceae	Polyblastidium corallophorum	foliose	atranorin, zeorin, 16β-acetoxyhopane-6α,22-diol	0	0	0	0	0	1	0	0	0	0	1	0	0	0	0	1	0	0	Bolivia,	Dept. Cochabamba, Prov. Carrasco, Parque Nacional Carrasco, Sehuencas, 17º29’43"S, 65º16'29"W, elev. 2210 m,	upper montane cloud forest 1	corticolous,	6 Nov. 2016	M. Kukwa	-17.4952778	-65.27472	2210	163	167	70	1821	272	34	238	175	137	183	137	929	190	10
18299	Clade I	I19	OK533879	-	Physciaceae	Leucodermia fertilis	fruticose	atranorin, zeorin, terpenoid	0	0	0	0	0	1	0	0	0	0	1	0	0	0	1	0	0	0	Bolivia,	Dept. Cochabamba, Prov. Carrasco, Parque Nacional Carrasco, Sehuencas, 17º29’43"S, 65º16'29"W, elev. 2210 m,	upper montane cloud forest 1	corticolous,	6 Nov. 2016	M. Kukwa	-17.4952778	-65.27472	2210	163	167	70	1821	272	34	238	175	137	183	137	929	190	10
18300	Clade I	I29	OK533880	OK492099	Parmeliaceae	Usnea cf. papillata	fruticose	usnic acid, norstictic acid	0	0	0	0	0	0	0	1	0	0	0	1	0	0	0	0	0	1	Bolivia,	Dept. Cochabamba, Prov. Carrasco, Parque Nacional Carrasco, Sehuencas, 17º29’43"S, 65º16'29"W, elev. 2210 m,	upper montane cloud forest 1	corticolous,	6 Nov. 2016	M. Kukwa	-17.4952778	-65.27472	2210	163	167	70	1821	272	34	238	175	137	183	137	929	190	10
18301	Clade C	C09	OK533881	-	Parmeliaceae	Usnea sp.	fruticose	usnic acid, salazinic acid	0	0	0	0	0	0	0	1	0	0	0	1	0	0	0	0	0	1	Bolivia,	Dept. Cochabamba, Prov. Carrasco, Parque Nacional Carrasco, Sehuencas, 17º29’43"S, 65º16'29"W, elev. 2210 m,	upper montane cloud forest 1	corticolous,	6 Nov. 2016	M. Kukwa	-17.4952778	-65.27472	2210	163	167	70	1821	272	34	238	175	137	183	137	929	190	10
18302	Clade C	C09	OK533882	OK492100	Parmeliaceae	Usnea columbiana	fruticose	usnic acid, salazinic acid	0	0	0	0	0	0	0	1	0	0	0	1	0	0	0	1	1	0	Bolivia,	Dept. Cochabamba, Prov. Carrasco, Parque Nacional Carrasco, Sehuencas, 17º29’43"S, 65º16'29"W, elev. 2210 m,	upper montane cloud forest 1	corticolous,	6 Nov. 2016	M. Kukwa	-17.4952778	-65.27472	2210	163	167	70	1821	272	34	238	175	137	183	137	929	190	10
18303	Clade C	C09	OK533883	-	Parmeliaceae	Usnea aranea	fruticose	usnic acid, stictic acid complex	0	0	0	0	0	0	0	1	0	0	0	1	0	0	1	1	1	0	Bolivia,	Dept. Cochabamba, Prov. Carrasco, Parque Nacional Carrasco, Sehuencas, 17º29’43"S, 65º16'29"W, elev. 2210 m,	upper montane cloud forest 1	corticolous,	6 Nov. 2016	M. Kukwa	-17.4952778	-65.27472	2210	163	167	70	1821	272	34	238	175	137	183	137	929	190	10
18305	Clade I	I29	OK533884	-	Physciaceae	Leucodermia lutescens	fruticose	atranorin, zeorin, japonene; pigment yellow, K negative	0	0	0	0	0	1	0	0	0	0	1	0	0	1	0	0	1	0	Bolivia,	Dept. Cochabamba, Prov. Carrasco, Parque Nacional Carrasco, Sehuencas, 17º29’43"S, 65º16'29"W, elev. 2210 m,	upper montane cloud forest 1	corticolous,	6 Nov. 2016	M. Kukwa	-17.4952778	-65.27472	2210	163	167	70	1821	272	34	238	175	137	183	137	929	190	10
18306	Clade I	I29	OK533885	-	Physciaceae	Leucodermia lutescens	fruticose	atranorin, zeorin, japonene; pigment yellow, K negative	0	0	0	0	0	1	0	0	0	0	1	0	0	1	0	0	1	0	Bolivia,	Dept. Cochabamba, Prov. Carrasco, Parque Nacional Carrasco, Sehuencas, 17º29’43"S, 65º16'29"W, elev. 2210 m,	upper montane cloud forest 1	corticolous,	6 Nov. 2016	M. Kukwa	-17.4952778	-65.27472	2210	163	167	70	1821	272	34	238	175	137	183	137	929	190	10
18307	Clade C	C02	OK533886	-	Parmeliaceae	Parmotrema robustum	foliose	atranorin, usnic acid, protocetraric acid	0	0	0	0	0	1	0	1	0	0	0	1	0	0	0	0	1	0	Bolivia,	Dept. Cochabamba, Prov. Carrasco, Parque Nacional Carrasco, Sehuencas, 17º29’43"S, 65º16'29"W, elev. 2210 m,	upper montane cloud forest 1	corticolous,	6 Nov. 2016	M. Kukwa	-17.4952778	-65.27472	2210	163	167	70	1821	272	34	238	175	137	183	137	929	190	10
18308	Clade C	C13	OK533887	OK492101	Parmeliaceae	Parmotrema simulans	foliose	atranorin, fatty acid (caperatic acid)	0	1	0	0	0	1	0	0	0	0	0	0	0	0	0	0	1	0	Bolivia,	Dept. Cochabamba, Prov. Carrasco, Parque Nacional Carrasco, Sehuencas, 17º29’43"S, 65º16'29"W, elev. 2210 m,	upper montane cloud forest 1	corticolous,	6 Nov. 2016	M. Kukwa	-17.4952778	-65.27472	2210	163	167	70	1821	272	34	238	175	137	183	137	929	190	10
18364	Clade C	C09	OK533888	-	Parmeliaceae	Usnea columbiana	fruticose	usnic acid, salazinic acid	0	0	0	0	0	0	0	1	0	0	0	1	0	0	1	0	0	0	Bolivia,	Dept. Cochabamba, Prov. Carrasco, Parque Nacional Carrasco, between Monte Punku and Sehuencas, 17º33’24"S, 65º16'10"W, elev. 2760 m,	upper montane cloud forest 1	corticolous,	6 Nov. 2016	M. Kukwa	-17.5567	-65.26945	2760	141	161	70	1717	249	21	228	153	118	162	117	598	136	2
18366	Clade C	C02	OK533889	-	Parmeliaceae	Usnea flaveola	fruticose	usnic acid, fatty acid	0	1	0	0	0	0	0	0	0	0	0	1	0	0	1	0	0	0	Bolivia,	Dept. Cochabamba, Prov. Carrasco, Parque Nacional Carrasco, between Monte Punku and Sehuencas, 17º33’24"S, 65º16'10"W, elev. 2760 m,	upper montane cloud forest 1	corticolous,	6 Nov. 2016	M. Kukwa	-17.5567	-65.26945	2760	141	161	70	1717	249	21	228	153	118	162	117	598	136	2
18383	Clade C	C09	OK533890	-	Lecanoraceae	Lecanora sp. 21	crustose	usnic acid, xanthones	0	0	0	0	0	0	0	0	0	0	0	1	1	0	0	0	1	0	Bolivia,	Dept. Cochabamba, Prov. Carrasco, Parque Nacional Carrasco, between Monte Punku and Sehuencas, 17º33’24"S, 65º16'10"W, elev. 2760 m,	upper montane cloud forest 1	corticolous,	6 Nov. 2016	M. Kukwa	-17.5567	-65.26945	2760	141	161	70	1717	249	21	228	153	118	162	117	598	136	2
18384	Clade C	C09	OK533891	OK492102	Parmeliaceae	Usnea sp.	fruticose	usnic acid, salazinic acid	0	0	0	0	0	0	0	1	0	0	0	1	0	0	0	1	1	0	Bolivia,	Dept. Cochabamba, Prov. Carrasco, Parque Nacional Carrasco, between Monte Punku and Sehuencas, 17º33’24"S, 65º16'10"W, elev. 2760 m,	upper montane cloud forest 1	corticolous,	6 Nov. 2016	M. Kukwa	-17.5567	-65.26945	2760	141	161	70	1717	249	21	228	153	118	162	117	598	136	2
18388	Clade C	C09	OK533892	-	Haematommataceae	Haematomma sp. 2	crustose	atranorin, terpenoid, 2 fatty acids in Rc class C 3-4 & 5-6	0	1	0	0	0	1	0	0	0	0	1	0	0	0	0	0	1	0	Bolivia,	Dept. Cochabamba, Prov. Carrasco, Parque Nacional Carrasco, between Monte Punku and Sehuencas, 17º33’24"S, 65º16'10"W, elev. 2760 m,	upper montane cloud forest 1	corticolous,	6 Nov. 2016	M. Kukwa	-17.5567	-65.26945	2760	141	161	70	1717	249	21	228	153	118	162	117	598	136	2
18392	Clade C	C09	OK533893	-	Parmeliaceae	Parmotrema sp.	foliose	atranorin, protocetraric acid, stictic acid, hypostictic acid (trace)	0	0	0	0	0	1	0	1	0	0	0	0	0	0	0	1	0	0	Bolivia,	Dept. Cochabamba, Prov. Carrasco, Parque Nacional Carrasco, between Monte Punku and Sehuencas, 17º33’24"S, 65º16'10"W, elev. 2760 m,	upper montane cloud forest 1	corticolous,	6 Nov. 2016	M. Kukwa	-17.5567	-65.26945	2760	141	161	70	1717	249	21	228	153	118	162	117	598	136	2
18394	Clade A	A05	OK533894	-	Variolariaceae	Lepra sp. 8	crustose	norstictic acid	0	0	0	0	0	0	0	1	0	0	0	0	0	0	0	0	1	0	Bolivia,	Dept. Cochabamba, Prov. Carrasco, Parque Nacional Carrasco, between Monte Punku and Sehuencas, 17º33’24"S, 65º16'10"W, elev. 2760 m,	upper montane cloud forest 1	corticolous,	6 Nov. 2016	M. Kukwa	-17.5567	-65.26945	2760	141	161	70	1717	249	21	228	153	118	162	117	598	136	2
18408	Clade I	I19	OK533895	OK492103	Parmeliaceae	Usnea complecta	fruticose	usnic acid, protocetraric acid	0	0	0	0	0	1	0	1	0	0	0	1	0	0	1	0	1	0	Bolivia,	Dept. Cochabamba, Prov. Carrasco, Parque Nacional Carrasco, between Pojos and Siberia, Kharawasi, 17º46’34"S, 64º45'37"W, elev. 2335 m,	upper montane cloud forest 1	corticolous,	7 Nov. 2016	M. Kukwa	-17.7761	-64.760278	2335	159	148	71	1773	251	45	206	176	135	176	134	781	147	13
18422	Clade I	I19	OK533896	-	Parmeliaceae	Hypotrachyna vexans	foliose	atranorin, salazinic acid	0	0	0	0	0	1	0	1	0	0	0	0	0	0	0	1	0	0	Bolivia,	Dept. Cochabamba, Prov. Carrasco, Parque Nacional Carrasco, between Pojos and Siberia, Kharawasi, 17º46’34"S, 64º45'37"W, elev. 2335 m,	upper montane cloud forest 1	corticolous,	7 Nov. 2016	M. Kukwa	-17.7761	-64.760278	2335	159	148	71	1773	251	45	206	176	135	176	134	781	147	13
18431	Clade I	I19	OK533897	-	Parmeliaceae	Hypotrachyna endochlora	foliose	atranorin, obtusatic acid	0	0	0	0	0	1	0	0	0	0	0	0	0	0	0	0	1	0	Bolivia,	Dept. Santa Cruz, Prov. Manuel María Caballero, near Siberia, 17º50’38"S, 64º42'20"W, elev. 2635 m,	upper montane cloud forest 1	corticolous,	7 Nov. 2016	M. Kukwa	-17.84389	-64.7056	2635	156	145	72	1740	245	44	201	173	132	173	131	718	134	11
18436	Clade C	C09	OK533898	-	Variolariaceae	Lepra sp.	crustose	cf. lichexanthone, uknown in solvent C just below norstictic acid	0	0	0	0	0	0	0	1	0	0	0	0	1	0	1	0	0	0	Bolivia,	Dept. Santa Cruz, Prov. Manuel María Caballero, near Siberia, 17º50’38"S, 64º42'20"W, elev. 2635 m,	upper montane cloud forest 1	corticolous,	7 Nov. 2016	M. Kukwa	-17.84389	-64.7056	2635	156	145	72	1740	245	44	201	173	132	173	131	718	134	11
18441	Clade C	C09	OK533899	-	Pertusariaceae	Pertusaria cf. tetrathalamia	crustose	cf. 4,5-Dichlorolichexanthone, stictic acid complex	0	0	0	0	0	0	0	1	0	0	0	0	1	0	1	0	0	0	Bolivia,	Dept. Santa Cruz, Prov. Manuel María Caballero, near Siberia, 17º50’38"S, 64º42'20"W, elev. 2635 m,	upper montane cloud forest 1	corticolous,	7 Nov. 2016	M. Kukwa	-17.84389	-64.7056	2635	156	145	72	1740	245	44	201	173	132	173	131	718	134	11
18443	Clade C	C09	OK533900	-	Variolariaceae	Lepra sp.	crustose	lichexanthone, norstictic acid	0	0	0	0	0	0	0	1	0	0	0	0	1	0	1	0	0	0	Bolivia,	Dept. Santa Cruz, Prov. Manuel María Caballero, near Siberia, 17º50’38"S, 64º42'20"W, elev. 2635 m,	upper montane cloud forest 1	corticolous,	7 Nov. 2016	M. Kukwa	-17.84389	-64.7056	2635	156	145	72	1740	245	44	201	173	132	173	131	718	134	11
18450	Clade C	C09	OK533901	-	Variolariaceae	Lepra sp.	crustose	lichexanthone, norstictic acid, stictic acid	0	0	0	0	0	0	0	1	0	0	0	0	1	0	1	0	0	0	Bolivia,	Dept. Santa Cruz, Prov. Manuel María Caballero, near Siberia, 17º50’38"S, 64º42'20"W, elev. 2635 m,	upper montane cloud forest 1	corticolous,	7 Nov. 2016	M. Kukwa	-17.84389	-64.7056	2635	156	145	72	1740	245	44	201	173	132	173	131	718	134	11
18452	Clade I	I19	OK533902	-	Physciaceae	Leucodermia fertilis	fruticose	atranorin, zeorin	0	0	0	0	0	1	0	0	0	0	1	0	0	0	1	0	0	0	Bolivia,	Dept. Santa Cruz, Prov. Manuel María Caballero, near Siberia, 17º50’38"S, 64º42'20"W, elev. 2635 m,	upper montane cloud forest 1	corticolous,	7 Nov. 2016	M. Kukwa	-17.84389	-64.7056	2635	156	145	72	1740	245	44	201	173	132	173	131	718	134	11
18455	Clade C	C09	OK533903	OK492104	Ochrolechiaceae	Varicellaria velata	crustose	lecanoric acid	0	0	0	0	1	0	0	0	0	0	0	0	0	0	1	0	0	0	Bolivia,	Dept. Santa Cruz, Prov. Manuel María Caballero, near Siberia, 17º50’38"S, 64º42'20"W, elev. 2635 m,	upper montane cloud forest 1	corticolous,	7 Nov. 2016	M. Kukwa	-17.84389	-64.7056	2635	156	145	72	1740	245	44	201	173	132	173	131	718	134	11
18462	Clade A	A05	OK533904	-	Parmeliaceae	Parmotrema arnoldii	foliose	atranorin, alectoronic acid	0	0	0	0	0	1	1	0	0	0	0	0	0	0	0	0	1	0	Bolivia,	Dept. Santa Cruz, Prov. Manuel María Caballero, near Siberia, 17º50’38"S, 64º42'20"W, elev. 2635 m,	upper montane cloud forest 1	corticolous,	7 Nov. 2016	M. Kukwa	-17.84389	-64.7056	2635	156	145	72	1740	245	44	201	173	132	173	131	718	134	11
18465	Clade C	C09	OK533905	-	Megasporaceae	Megalospora sulphurata var. sulphurata	crustose	usnic acid, zeorin	0	0	0	0	0	0	0	0	0	0	1	1	0	0	1	0	0	0	Bolivia,	Dept. Santa Cruz, Prov. Manuel María Caballero, near Siberia, 17º50’38"S, 64º42'20"W, elev. 2635 m,	upper montane cloud forest 1	corticolous,	7 Nov. 2016	M. Kukwa	-17.84389	-64.7056	2635	156	145	72	1740	245	44	201	173	132	173	131	718	134	11
18482	Clade C	C02	OK533906	OK492105	Parmeliaceae	Parmotrema wainioi	foliose	atranorin, alectoronic acid, α-collatolic acid	0	0	0	0	0	1	1	0	0	0	0	0	0	0	1	0	0	0	Bolivia,	Dept. Santa Cruz, Prov. Manuel María Caballero, near Siberia, Monte Empalme, 17º50’35"S, 64º41'38"W, elev. 2535 m,	upper montane cloud forest 1	corticolous,	7 Nov. 2016	M. Kukwa	-17.8430556	-64.69389	2535	156	145	72	1740	245	44	201	173	132	173	131	718	134	11
18484	Clade I	I19	OK533907	-	Lecanoraceae	Lecanora sp. 8	crustose	usnic acid	0	0	0	0	0	0	0	0	0	0	0	1	0	0	0	0	1	0	Bolivia,	Dept. Santa Cruz, Prov. Manuel María Caballero, near Siberia, Monte Empalme, 17º50’35"S, 64º41'38"W, elev. 2535 m,	upper montane cloud forest 1	corticolous,	7 Nov. 2016	M. Kukwa	-17.8430556	-64.69389	2535	156	145	72	1740	245	44	201	173	132	173	131	718	134	11
18487	Clade C	C09	OK533908	-	Parmeliaceae	Usnea moreliana	fruticose	usnic acid, protocetraric acid	0	0	0	0	0	0	0	1	0	0	0	1	0	0	0	1	1	0	Bolivia,	Dept. Santa Cruz, Prov. Manuel María Caballero, near Siberia, Monte Empalme, 17º50’35"S, 64º41'38"W, elev. 2535 m,	upper montane cloud forest 1	corticolous,	7 Nov. 2016	M. Kukwa	-17.8430556	-64.69389	2535	156	145	72	1740	245	44	201	173	132	173	131	718	134	11
18493	Clade I	I19	OK533909	-	Parmeliaceae	Hypotrachyna vexans	foliose	atranorin, salazinic acid	0	0	0	0	0	1	0	1	0	0	0	0	0	0	1	1	0	0	Bolivia,	Dept. Santa Cruz, Prov. Manuel María Caballero, near Siberia, Monte Empalme, 17º50’35"S, 64º41'38"W, elev. 2535 m,	upper montane cloud forest 1	corticolous,	7 Nov. 2016	M. Kukwa	-17.8430556	-64.69389	2535	156	145	72	1740	245	44	201	173	132	173	131	718	134	11
18505	Clade C	C09	OK533910	-	Teloschistaceae	Teloschistes flavicans	fruticose	antraquinones	0	0	1	0	0	0	0	0	0	0	0	0	0	0	0	0	1	0	Bolivia,	Dept. Santa Cruz, Prov. Manuel María Caballero, near Siberia, Monte Empalme, 17º50’35"S, 64º41'38"W, elev. 2535 m,	upper montane cloud forest 1	corticolous,	7 Nov. 2016	M. Kukwa	-17.8430556	-64.69389	2535	156	145	72	1740	245	44	201	173	132	173	131	718	134	11
18513	Clade C	C09	OK533911	-	Teloschistaceae	Teloschistes flavicans	fruticose	antraquinones	0	0	1	0	0	0	0	0	0	0	0	0	0	0	0	0	1	0	Bolivia,	Dept. Santa Cruz, Prov. Manuel María Caballero, near Siberia, Monte Empalme, 17º50’05"S, 64º42'09"W, elev. 2445 m,	upper montane cloud forest 1	corticolous,	8 Nov. 2016	M. Kukwa	-17.83472	-64.7025	2445	156	145	72	1740	245	44	201	173	132	173	131	718	134	11
18545	Clade C	C09	OK533912	-	Variolariaceae	Lepra sp.	crustose	lichexanthone, lecanoric acid	0	0	0	0	1	0	0	0	0	0	0	0	1	0	0	0	1	0	Bolivia,	Dept. Santa Cruz, Prov. Manuel María Caballero, near Siberia, Monte Empalme, 17º50’05"S, 64º42'09"W, elev. 2445 m,	upper montane cloud forest 1	corticolous,	8 Nov. 2016	M. Kukwa	-17.83472	-64.7025	2445	156	145	72	1740	245	44	201	173	132	173	131	718	134	11
18546	Clade C	C09	OK533913	-	Parmeliaceae	Usnea pervula	fruticose	usnic acid, stictic acid complex	0	0	0	0	0	0	0	1	0	0	0	1	0	0	0	0	0	1	Bolivia,	Dept. Santa Cruz, Prov. Manuel María Caballero, near Siberia, Monte Empalme, 17º50’05"S, 64º42'09"W, elev. 2445 m,	upper montane cloud forest 1	corticolous,	8 Nov. 2016	M. Kukwa	-17.83472	-64.7025	2445	156	145	72	1740	245	44	201	173	132	173	131	718	134	11
18550	Clade I	I19	OK533914	-	Parmeliaceae	Hypotrachyna endochlora	foliose	atranorin, obtusatic acid, barbatic acid	0	0	0	0	0	1	0	0	0	0	0	0	0	0	0	0	1	0	Bolivia,	Dept. Santa Cruz, Prov. Manuel María Caballero, near Siberia, Monte Empalme, 17º50’05"S, 64º42'09"W, elev. 2445 m,	upper montane cloud forest 1	corticolous,	8 Nov. 2016	M. Kukwa	-17.83472	-64.7025	2445	156	145	72	1740	245	44	201	173	132	173	131	718	134	11
18551	Clade C	C09	OK533915	-	Parmeliaceae	Usnea cf. papillata	fruticose	usnic acid, stictic acid complex, norstictic acid	0	0	0	0	0	0	0	1	0	0	0	1	0	0	0	0	0	1	Bolivia,	Dept. Santa Cruz, Prov. Manuel María Caballero, near Siberia, Monte Empalme, 17º50’05"S, 64º42'09"W, elev. 2445 m,	upper montane cloud forest 1	corticolous,	8 Nov. 2016	M. Kukwa	-17.83472	-64.7025	2445	156	145	72	1740	245	44	201	173	132	173	131	718	134	11
18570	Clade C	C09	OK533916	OK492106	Pertusariaceae	Pertusaria sp. 1	crustose	cf. 2'-O-methylperlatolic acid	0	0	0	0	1	0	0	0	0	0	0	0	0	0	0	0	1	0	Bolivia,	Dept. Santa Cruz, Prov. Manuel María Caballero, near Siberia, Monte Empalme, 17º49’43"S, 64º39'58"W, elev. 2545 m,	upper montane cloud forest 1	corticolous,	8 Nov. 2016	M. Kukwa	-17.82861	-64.66612	2545	141	148	74	1593	229	31	198	158	120	158	118	756	143	11
18573	Clade I	I19	OK533917	OK492107	Parmeliaceae	Usnea jamaicensis	fruticose	usnic acid, protocetraric acid	0	0	0	0	0	0	0	1	0	0	0	1	0	0	1	0	0	0	Bolivia,	Dept. Santa Cruz, Prov. Manuel María Caballero, near Siberia, Monte Empalme, 17º49’43"S, 64º39'58"W, elev. 2545 m,	upper montane cloud forest 1	corticolous,	8 Nov. 2016	M. Kukwa	-17.82861	-64.66612	2545	141	148	74	1593	229	31	198	158	120	158	118	756	143	11
18575	Clade I	I19	OK533918	-	Physciaceae	Heterodermia obscurata	foliose	atranorin, zeorin, 16β-acetoxyhopane-6α,22-diol?, norstictic acid	0	0	0	0	0	1	0	1	0	0	1	0	0	0	1	0	1	0	Bolivia,	Dept. Santa Cruz, Prov. Manuel María Caballero, near Siberia, Monte Empalme, 17º49’43"S, 64º39'58"W, elev. 2545 m,	upper montane cloud forest 1	corticolous,	8 Nov. 2016	M. Kukwa	-17.82861	-64.66612	2545	141	148	74	1593	229	31	198	158	120	158	118	756	143	11
18577	Clade A	A43	OK533919	OK492108	Pertusariaceae	Pertusaria	crustose	thiophanic acid, arthothelin, xanthone	0	0	0	0	0	0	0	0	0	0	0	0	1	0	1	0	0	0	Bolivia,	Dept. Santa Cruz, Prov. Manuel María Caballero, near Siberia, Monte Empalme, 17º49’43"S, 64º39'58"W, elev. 2545 m,	upper montane cloud forest 1	corticolous,	8 Nov. 2016	M. Kukwa	-17.82861	-64.66612	2545	141	148	74	1593	229	31	198	158	120	158	118	756	143	11
18579	Clade I	I19	OK533920	-	Physciaceae	Polyblastidium aff. corallophorum	foliose	atranorin, zeorin, 16β-acetoxyhopane-6α,22-diol	0	0	0	0	0	1	0	0	0	0	1	0	0	0	0	1	0	0	Bolivia,	Dept. Santa Cruz, Prov. Manuel María Caballero, near Siberia, Monte Empalme, 17º49’43"S, 64º39'58"W, elev. 2545 m,	upper montane cloud forest 1	corticolous,	8 Nov. 2016	M. Kukwa	-17.82861	-64.66612	2545	141	148	74	1593	229	31	198	158	120	158	118	756	143	11
18580	Clade C	C02	OK533921	-	Parmeliaceae	Usnea cf. papillata	fruticose	usnic acid, norstictic acid	0	0	0	0	0	0	0	1	0	0	0	1	0	0	1	0	0	0	Bolivia,	Dept. Santa Cruz, Prov. Manuel María Caballero, near Siberia, Monte Empalme, 17º49’43"S, 64º39'58"W, elev. 2545 m,	upper montane cloud forest 1	corticolous,	8 Nov. 2016	M. Kukwa	-17.82861	-64.66612	2545	141	148	74	1593	229	31	198	158	120	158	118	756	143	11
18581	Clade C	C02	OK533922	-	Parmeliaceae	Hypotrachyna polydactyla	foliose	atanorin, colensoic, lividic, oxyphysodic acids and other substances	0	0	0	0	0	1	1	0	0	0	0	0	0	0	0	1	0	0	Bolivia,	Dept. Santa Cruz, Prov. Manuel María Caballero, near Siberia, Monte Empalme, 17º49’43"S, 64º39'58"W, elev. 2545 m,	upper montane cloud forest 1	corticolous,	8 Nov. 2016	M. Kukwa	-17.82861	-64.66612	2545	141	148	74	1593	229	31	198	158	120	158	118	756	143	11
18585	Clade I	I19	OK533923	-	Physciaceae	Leucodermia lutescens	fruticose	atranorin, zeorin, japonene	0	0	0	0	0	1	0	0	0	0	1	0	0	0	1	0	0	0	Bolivia,	Dept. Santa Cruz, Prov. Manuel María Caballero, near Siberia, Monte Empalme, 17º49’43"S, 64º39'58"W, elev. 2545 m,	upper montane cloud forest 1	corticolous,	8 Nov. 2016	M. Kukwa	-17.82861	-64.66612	2545	141	148	74	1593	229	31	198	158	120	158	118	756	143	11
18589	Clade A	A05	OK533924	OK492109	Parmeliaceae	Hypotrachyna pulvinata	foliose	atranorin, evernic acid, lecanoric acid	0	0	0	0	1	1	0	0	0	0	0	0	0	0	0	0	0	1	Bolivia,	Dept. Santa Cruz, Prov. Manuel María Caballero, near Siberia, Monte Empalme, 17º49’43"S, 64º39'58"W, elev. 2545 m,	upper montane cloud forest 1	corticolous,	8 Nov. 2016	M. Kukwa	-17.82861	-64.66612	2545	141	148	74	1593	229	31	198	158	120	158	118	756	143	11
18596	Clade A	A05	OK533925	-	Parmeliaceae	Hypotrachyna bogotensis	foliose	evernic acid, lecanoric acid	0	0	0	0	1	0	0	0	0	0	0	0	0	0	0	1	0	0	Bolivia,	Dept. Santa Cruz, Prov. Manuel María Caballero, near Siberia, Monte Empalme, 17º49’43"S, 64º39'58"W, elev. 2545 m,	upper montane cloud forest 1	corticolous,	8 Nov. 2016	M. Kukwa	-17.82861	-64.66612	2545	141	148	74	1593	229	31	198	158	120	158	118	756	143	11
18599	Clade I	I15	OK533926	OK492110	Parmeliaceae	Punctelia rudecta	foliose	atranorin, lecanoric acid	0	0	0	0	1	1	0	0	0	0	0	0	0	0	0	1	0	0	Bolivia,	Dept. Santa Cruz, Prov. Manuel María Caballero, near Siberia, Monte Empalme, 17º49’43"S, 64º39'58"W, elev. 2545 m,	upper montane cloud forest 1	corticolous,	8 Nov. 2016	M. Kukwa	-17.82861	-64.66612	2545	141	148	74	1593	229	31	198	158	120	158	118	756	143	11
18601	Clade I	I19	OK533927	-	Physciaceae	Heterodermia aff. flabellata	foliose	atranorin, zeorin, 16β-acetoxyhopane-6α,22-diol, leucotylin	0	0	0	0	0	1	0	0	0	0	1	0	0	0	1	0	0	0	Bolivia,	Dept. Santa Cruz, Prov. Manuel María Caballero, near Siberia, Monte Empalme, 17º49’43"S, 64º39'58"W, elev. 2545 m,	upper montane cloud forest 1	corticolous,	8 Nov. 2016	M. Kukwa	-17.82861	-64.66612	2545	141	148	74	1593	229	31	198	158	120	158	118	756	143	11
18606	Clade I	I19	OK533928	-	Physciaceae	Polyblastidium squamulosum	foliose	atranorin, zeorin, 16β-acetoxyhopane-6α,22-diol?	0	0	0	0	0	1	0	0	0	0	1	0	0	0	1	1	0	0	Bolivia,	Dept. Santa Cruz, Prov. Manuel María Caballero, near Siberia, Monte Empalme, 17º49’43"S, 64º39'58"W, elev. 2545 m,	upper montane cloud forest 1	corticolous,	8 Nov. 2016	M. Kukwa	-17.82861	-64.66612	2545	141	148	74	1593	229	31	198	158	120	158	118	756	143	11
18610	Clade C	C09	OK533929	-	Parmeliaceae	Usnea ceratina	fruticose	usnic acid, diffractaic acid	0	0	0	0	0	1	0	0	0	0	0	1	0	0	1	1	1	0	Bolivia,	Dept. Santa Cruz, Prov. Manuel María Caballero, near Siberia, Monte Empalme, 17º49’43"S, 64º39'58"W, elev. 2545 m,	upper montane cloud forest 1	corticolous,	8 Nov. 2016	M. Kukwa	-17.82861	-64.66612	2545	141	148	74	1593	229	31	198	158	120	158	118	756	143	11
18674	Clade I	I25	OK533930	-	Parmeliaceae	Hypotrachyna imbricatula	foliose	atranorin, barbatic acid and related substances	0	0	0	0	0	1	0	0	0	0	0	0	0	0	0	1	0	0	Bolivia,	Dept. Cochabamba, Prov. Chaparre, Parque Nacional Carrasco, Camino de los Nubles near Guacharos, 17º06’15"S, 65º31'11"W, elev. 680 m,	lower montane cloud forest	corticolous,	8 Nov. 2016	M. Kukwa	-17.1041667	-65.51972	680	228	128	65	1966	312	116	196	245	199	246	199	3060	500	103
18687	Clade I	I25	OK533931	-	Physciaceae	Physcia sorediosa	foliose	atranorin, terpenoid	0	0	0	0	0	1	0	0	0	0	1	0	0	0	0	0	1	0	Bolivia,	Dept. Cochabamba, Prov. Chaparre, Parque Nacional Carrasco, Camino de los Nubles near Guacharos, 17º05’06"S, 65º29'12"W, elev. 545 m,	lower montane cloud forest	corticolous,	10 Nov. 2016	M. Kukwa	-17.085	-65.4867	545	241	120	63	2003	321	133	188	258	211	259	211	3291	533	105
18719	Clade C	C09	OK533932	-	Pertusariaceae	Pertusaria pycnothelioides	crustose	norstictic acid	0	0	0	0	0	0	0	1	0	0	0	0	0	0	1	0	0	0	Bolivia,	Dept. Cochabamba, Prov. Chaparre, Parque Nacional Carrasco, Guacharos, 17º03’50"S, 65º28'31"W, elev. 445 m,	lower montane cloud forest	corticolous,	10 Nov. 2016	M. Kukwa	-17.06389	-65.475278	445	244	119	63	1993	323	137	186	262	215	262	215	3424	552	107
18787	Clade C	C09	OK533933	OK492111	Variolariaceae	Lepra sp.	crustose	uknown	0	0	0	0	0	0	0	0	0	0	0	0	0	0	1	0	0	0	Bolivia,	Dept. La Paz, Prov. Franz Tamayo, between Apollo and Paujeyuyo, 14º59’12"S, 68º26'14"W, elev. 1615 m,	lower montane cloud forest	corticolous,	17 Nov. 2016	M. Kukwa	-14.9867	-68.43723	1615	201	93	73	1165	262	135	127	209	185	212	183	1323	206	23
18841	Clade I	I29	OK533934	-	Physciaceae	Polyblastidium aff. japonicum	foliose	atranorin, zeorin, japonene?	0	0	0	0	0	1	0	0	0	0	1	0	0	0	0	1	0	0	Bolivia,	Dept. La Paz, Prov. Franz Tamayo, close to Apollo, 14º50’57"S, 68º26'55"W, elev. 1375 m,	lower montane cloud forest	corticolous,	17 Nov. 2016	M. Kukwa	-14.849167	-68.448612	1375	200	91	72	1215	261	135	126	209	183	212	181	1350	206	24
18869	Clade C	C09	OK533935	-	Parmeliaceae	Parmotrema reticulatum	foliose	atranorin, salazinic acid	0	0	0	0	0	1	0	1	0	0	0	0	0	0	0	0	0	1	Bolivia,	Dept. La Paz, Prov. Franz Tamayo, between Mapiri and Apollo, 14º38’51"S, 68º24'44"W, elev. 1520 m,	lower montane cloud forest	corticolous,	18 Nov. 2016	M. Kukwa	-14.6475	-68.412222	1520	194	94	71	1162	256	125	131	201	178	205	175	1450	224	27
18875	Clade C	C02	OK533936	-	Parmeliaceae	Bulbothrix laevigatula	foliose	lecanoric acid	0	0	0	0	1	0	0	0	0	0	0	0	0	0	0	1	0	0	Bolivia,	Dept. La Paz, Prov. Franz Tamayo, between Mapiri and Apollo, 14º38’51"S, 68º24'44"W, elev. 1520 m,	lower montane cloud forest	corticolous,	18 Nov. 2016	M. Kukwa	-14.6475	-68.412222	1520	194	94	71	1162	256	125	131	201	178	205	175	1450	224	27
18881	Clade I	I25	OK533937	-	Physciaceae	Heterodermia speciosa	foliose	atranorin, zeorin, 16β-acetoxyhopane-6α,22-diol	0	0	0	0	0	1	0	0	0	0	1	0	0	0	0	0	1	0	Bolivia,	Dept. La Paz, Prov. Franz Tamayo, between Mapiri and Apollo, 14º38’51"S, 68º24'44"W, elev. 1520 m,	lower montane cloud forest	corticolous,	18 Nov. 2016	M. Kukwa	-14.6475	-68.412222	1520	194	94	71	1162	256	125	131	201	178	205	175	1450	224	27
18889	Clade C	C10	OK533938	OK492112	Caliciaceae	Dirinaria applanata	foliose	atranorin, divaricatic acid	0	0	0	0	1	1	0	0	0	0	0	0	0	0	0	0	1	0	Bolivia,	Dept. La Paz, Prov. Franz Tamayo, between Mapiri and Apollo, 14º38’51"S, 68º24'44"W, elev. 1520 m,	lower montane cloud forest	corticolous,	18 Nov. 2016	M. Kukwa	-14.6475	-68.412222	1520	194	94	71	1162	256	125	131	201	178	205	175	1450	224	27
18890	Clade I	I29	OK533939	-	Physciaceae	Heterodermia aff. galactophylla	foliose	atranorin, zeorin, japonene	0	0	0	0	0	1	0	0	0	0	1	0	0	0	0	0	0	1	Bolivia,	Dept. La Paz, Prov. Franz Tamayo, between Mapiri and Apollo, 14º38’51"S, 68º24'44"W, elev. 1520 m,	lower montane cloud forest	corticolous,	18 Nov. 2016	M. Kukwa	-14.6475	-68.412222	1520	194	94	71	1162	256	125	131	201	178	205	175	1450	224	27
18895	Clade I	I25	OK533940	OK492113	Parmeliaceae	Hypotrachyna pseudosinusoa	foliose	atranorin, protocetraric acid	0	0	0	0	0	1	0	1	0	0	0	0	0	0	0	0	1	0	Bolivia,	Dept. La Paz, Prov. Franz Tamayo, between Mapiri and Apollo, 14º38’51"S, 68º24'44"W, elev. 1520 m,	lower montane cloud forest	corticolous,	18 Nov. 2016	M. Kukwa	-14.6475	-68.412222	1520	194	94	71	1162	256	125	131	201	178	205	175	1450	224	27
18896	Clade C	C13	OK533941	-	Parmeliaceae	Parmotrema sancti-angelii	foliose	atranorin, gyrophoric acid, lecanoric acid	0	0	0	0	1	1	0	0	1	0	0	0	0	0	0	0	1	0	Bolivia,	Dept. La Paz, Prov. Franz Tamayo, between Mapiri and Apollo, 14º38’51"S, 68º24'44"W, elev. 1520 m,	lower montane cloud forest	corticolous,	18 Nov. 2016	M. Kukwa	-14.6475	-68.412222	1520	194	94	71	1162	256	125	131	201	178	205	175	1450	224	27
18904	Clade C	C10	OK533942	-	Caliciaceae	Pyxine sp.	foliose	atranorin, zeorin	0	0	0	0	0	1	0	0	0	0	1	0	0	0	1	0	0	0	Bolivia,	Dept. La Paz, Prov. Franz Tamayo, between Mapiri and Apollo, 14º40’31"S, 68º25'05"W, elev. 1500 m,	lower montane cloud forest	corticolous,	18 Nov. 2016	M. Kukwa	-14.675278	-68.418056	1500	197	91	71	1212	258	131	127	205	180	209	178	1415	215	27
18905	Clade C	C09	OK533943	-	Parmeliaceae	Parmotrema conformatum	foliose	usnic acid, protocetraric acid	0	0	0	0	0	0	0	1	0	0	0	1	0	0	0	1	0	0	Bolivia,	Dept. La Paz, Prov. Franz Tamayo, between Mapiri and Apollo, 14º40’31"S, 68º25'05"W, elev. 1500 m,	lower montane cloud forest	corticolous,	18 Nov. 2016	M. Kukwa	-14.675278	-68.418056	1500	197	91	71	1212	258	131	127	205	180	209	178	1415	215	27
18907	Clade C	C09	OK533944	-	Parmeliaceae	Parmotrema aff. disparile	foliose	atranorin, usnic acid, protocetraric acid, secalonic acid A?, other pigments	0	0	0	1	0	1	0	1	0	0	0	1	0	1	1	0	0	0	Bolivia,	Dept. La Paz, Prov. Franz Tamayo, between Mapiri and Apollo, 14º40’31"S, 68º25'05"W, elev. 1500 m,	lower montane cloud forest	corticolous,	18 Nov. 2016	M. Kukwa	-14.675278	-68.418056	1500	197	91	71	1212	258	131	127	205	180	209	178	1415	215	27
18909	Clade C	C09	OK533945	-	Parmeliaceae	Hypotrachyna everniiformis	foliose	atranorin, ovoic acid, gyrophoric acid, lecanoric acid	0	0	0	0	1	1	0	0	1	0	0	0	0	0	1	0	0	0	Bolivia,	Dept. La Paz, Prov. Franz Tamayo, between Mapiri and Apollo, 14º40’31"S, 68º25'05"W, elev. 1500 m,	lower montane cloud forest	corticolous,	18 Nov. 2016	M. Kukwa	-14.675278	-68.418056	1500	197	91	71	1212	258	131	127	205	180	209	178	1415	215	27
18910	Clade C	C34	OK533946	OK492114	Parmeliaceae	Usnea angulata	fruticose	usnic acid, norstictic acid, fatty acid	0	1	0	0	0	0	0	1	0	0	0	1	0	0	0	0	1	0	Bolivia,	Dept. La Paz, Prov. Franz Tamayo, between Mapiri and Apollo, 14º40’31"S, 68º25'05"W, elev. 1500 m,	lower montane cloud forest	corticolous,	18 Nov. 2016	M. Kukwa	-14.675278	-68.418056	1500	197	91	71	1212	258	131	127	205	180	209	178	1415	215	27
18911	Clade C	C09	OK533947	OK492115	Parmeliaceae	Usnea angulata	fruticose	usnic acid, norstictic acid, fatty acid	0	1	0	0	0	0	0	1	0	0	0	1	0	0	0	0	1	0	Bolivia,	Dept. La Paz, Prov. Franz Tamayo, between Mapiri and Apollo, 14º40’31"S, 68º25'05"W, elev. 1500 m,	lower montane cloud forest	corticolous,	18 Nov. 2016	M. Kukwa	-14.675278	-68.418056	1500	197	91	71	1212	258	131	127	205	180	209	178	1415	215	27
18913	Clade C	C34	OK533948	-	Ramlinaceae	Ramalina aff. aspera	fruticose	merochlorophaeic acid, 4-O-methylcryptochlorophaeic acid	0	0	0	0	1	0	0	0	0	0	0	0	0	0	1	0	0	0	Bolivia,	Dept. La Paz, Prov. Franz Tamayo, between Mapiri and Apollo, 14º40’31"S, 68º25'05"W, elev. 1500 m,	lower montane cloud forest	corticolous,	18 Nov. 2016	M. Kukwa	-14.675278	-68.418056	1500	197	91	71	1212	258	131	127	205	180	209	178	1415	215	27
18914	Clade C	C09	OK533949	OK492116	Parmeliaceae	Parmotrema argentinum	foliose	atranorin, alectoronic acid, unknown	0	0	0	0	0	1	1	0	0	0	0	0	0	0	1	0	0	0	Bolivia,	Dept. La Paz, Prov. Franz Tamayo, between Mapiri and Apollo, 14º40’31"S, 68º25'05"W, elev. 1500 m,	lower montane cloud forest	corticolous,	18 Nov. 2016	M. Kukwa	-14.675278	-68.418056	1500	197	91	71	1212	258	131	127	205	180	209	178	1415	215	27
18916	Clade A	A64	OK533950	-	Physciaceae	Heterodermia flabellata	foliose	atranorin, zeorin, 16β-acetoxyhopane-6α,22-diol, leucotylin	0	0	0	0	0	1	0	0	0	0	1	0	0	0	1	0	0	0	Bolivia,	Dept. La Paz, Prov. Franz Tamayo, between Mapiri and Apollo, 14º40’31"S, 68º25'05"W, elev. 1500 m,	lower montane cloud forest	corticolous,	18 Nov. 2016	M. Kukwa	-14.675278	-68.418056	1500	197	91	71	1212	258	131	127	205	180	209	178	1415	215	27
18917	Clade I	I19	OK533951	-	Parmeliaceae	Usnea perplectata	fruticose	usnic acid, barbatic acid	0	0	0	0	0	1	0	0	0	0	0	1	0	0	1	1	0	0	Bolivia,	Dept. La Paz, Prov. Franz Tamayo, between Mapiri and Apollo, 14º40’31"S, 68º25'05"W, elev. 1500 m,	lower montane cloud forest	corticolous,	18 Nov. 2016	M. Kukwa	-14.675278	-68.418056	1500	197	91	71	1212	258	131	127	205	180	209	178	1415	215	27
18919	Clade C	C04	OK533952	-	Parmeliaceae	Parmotrema virescens	foliose	usnic acid, protocetraric acid	0	0	0	0	0	1	1	0	0	0	0	1	0	0	0	0	1	0	Bolivia,	Dept. La Paz, Prov. Franz Tamayo, between Mapiri and Apollo, 14º40’31"S, 68º25'05"W, elev. 1500 m,	lower montane cloud forest	corticolous,	18 Nov. 2016	M. Kukwa	-14.675278	-68.418056	1500	197	91	71	1212	258	131	127	205	180	209	178	1415	215	27
18920	Clade C	C34	OK533953	OK492117	Parmeliaceae	Parmotrema argentinum	foliose	atranorin, alectoronic acid, unknown	0	0	0	0	0	1	1	0	0	0	0	0	0	0	1	0	0	0	Bolivia,	Dept. La Paz, Prov. Franz Tamayo, between Mapiri and Apollo, 14º40’31"S, 68º25'05"W, elev. 1500 m,	lower montane cloud forest	corticolous,	18 Nov. 2016	M. Kukwa	-14.675278	-68.418056	1500	197	91	71	1212	258	131	127	205	180	209	178	1415	215	27
18921	Clade I	I25	OK533954	OK492118	Physciaceae	Heterodermia sp.	foliose	atranorin, zeorin	0	0	0	0	0	1	0	0	0	0	1	0	0	0	1	0	0	0	Bolivia,	Dept. La Paz, Prov. Franz Tamayo, between Mapiri and Apollo, 14º40’31"S, 68º25'05"W, elev. 1500 m,	lower montane cloud forest	corticolous,	18 Nov. 2016	M. Kukwa	-14.675278	-68.418056	1500	197	91	71	1212	258	131	127	205	180	209	178	1415	215	27
18924	Clade C	C32	OK533955	OK492119	Parmeliaceae	Bulbothrix coronata	foliose	gyrophoric acid, lecanoric acid	0	0	0	0	1	0	0	0	1	0	0	0	0	0	1	0	0	0	Bolivia,	Dept. La Paz, Prov. Franz Tamayo, between Mapiri and Apollo, 14º40’31"S, 68º25'05"W, elev. 1500 m,	lower montane cloud forest	corticolous,	18 Nov. 2016	M. Kukwa	-14.675278	-68.418056	1500	197	91	71	1212	258	131	127	205	180	209	178	1415	215	27
18926	Clade C	C32	OK533956	-	Parmeliaceae	Bulbothrix cinerea	foliose	atranorin, norstictic acid	0	0	0	0	0	1	0	1	0	0	0	0	0	0	0	1	0	0	Bolivia,	Dept. La Paz, Prov. Franz Tamayo, between Mapiri and Apollo, 14º40’31"S, 68º25'05"W, elev. 1500 m,	lower montane cloud forest	corticolous,	18 Nov. 2016	M. Kukwa	-14.675278	-68.418056	1500	197	91	71	1212	258	131	127	205	180	209	178	1415	215	27
18929	Clade C	C13	OK533957	OK492120	Physciaceae	Physcia erumpens	foliose	atranorin, zeorin, terpenoid	0	0	0	0	0	1	0	0	0	0	1	0	0	0	0	0	1	0	Bolivia,	Dept. La Paz, Prov. Franz Tamayo, between Mapiri and Apollo, 14º40’31"S, 68º25'05"W, elev. 1500 m,	lower montane cloud forest	corticolous,	18 Nov. 2016	M. Kukwa	-14.675278	-68.418056	1500	197	91	71	1212	258	131	127	205	180	209	178	1415	215	27
18930	Clade C	C09	OK533958	-	Parmeliaceae	Parmotrema simulans	foliose	atranorin, fatty acid (caperatic acid)	0	1	0	0	0	1	0	0	0	0	0	0	0	0	0	0	0	1	Bolivia,	Dept. La Paz, Prov. Franz Tamayo, between Mapiri and Apollo, 14º40’31"S, 68º25'05"W, elev. 1500 m,	lower montane cloud forest	corticolous,	18 Nov. 2016	M. Kukwa	-14.675278	-68.418056	1500	197	91	71	1212	258	131	127	205	180	209	178	1415	215	27
18933	Clade I	I19	OK533959	-	Parmeliaceae	Usnea rubicunda	fruticose	usnic acid, stictic acid complex	0	0	0	0	0	0	0	1	0	0	0	1	0	0	0	0	1	0	Bolivia,	Dept. La Paz, Prov. Franz Tamayo, between Mapiri and Apollo, 14º40’31"S, 68º25'05"W, elev. 1500 m,	lower montane cloud forest	corticolous,	18 Nov. 2016	M. Kukwa	-14.675278	-68.418056	1500	197	91	71	1212	258	131	127	205	180	209	178	1415	215	27
18939	Clade C	C02	OK533960	-	Lecanoraceae	Lecanora sp. 29	crustose	hypostictic acid	0	0	0	0	0	0	0	1	0	0	0	0	0	0	0	0	1	0	Bolivia,	Dept. La Paz, Prov. Franz Tamayo, between Mapiri and Apollo, 14º40’31"S, 68º25'05"W, elev. 1500 m,	lower montane cloud forest	corticolous,	18 Nov. 2016	M. Kukwa	-14.675278	-68.418056	1500	197	91	71	1212	258	131	127	205	180	209	178	1415	215	27
18941	Clade I	I25	OK533961	OK492121	Physciaceae	Heterodermia comosa	foliose	atranorin, zeorin, pigment	0	0	0	0	0	1	0	0	0	0	1	0	0	1	0	0	0	1	Bolivia,	Dept. La Paz, Prov. Franz Tamayo, between Mapiri and Apollo, 14º40’31"S, 68º25'05"W, elev. 1500 m,	lower montane cloud forest	corticolous,	18 Nov. 2016	M. Kukwa	-14.675278	-68.418056	1500	197	91	71	1212	258	131	127	205	180	209	178	1415	215	27
18947	Clade C	C10	OK533962	-	Parmeliaceae	Usnea erinacea	fruticose	usnic acid, stictic acid complex	0	0	0	0	0	0	0	1	0	0	0	1	0	0	1	0	0	0	Bolivia,	Dept. La Paz, Prov. Franz Tamayo, between Mapiri and Apollo, 14º40’31"S, 68º25'05"W, elev. 1500 m,	lower montane cloud forest	corticolous,	18 Nov. 2016	M. Kukwa	-14.675278	-68.418056	1500	197	91	71	1212	258	131	127	205	180	209	178	1415	215	27
18948	Clade C	C09	OK533963	-	Parmeliaceae	Usnea mexicana	fruticose	usnic acid, protocetraric acid	0	0	0	0	0	0	0	1	0	0	0	1	0	0	0	0	1	0	Bolivia,	Dept. La Paz, Prov. Franz Tamayo, between Mapiri and Apollo, 14º40’31"S, 68º25'05"W, elev. 1500 m,	lower montane cloud forest	corticolous,	18 Nov. 2016	M. Kukwa	-14.675278	-68.418056	1500	197	91	71	1212	258	131	127	205	180	209	178	1415	215	27
18949	Clade C	C10	OK533964	-	Parmeliaceae	Usnea parvula	fruticose	usnic acid, stictic acid complex	0	0	0	0	0	0	0	1	0	0	0	1	0	0	1	0	0	0	Bolivia,	Dept. La Paz, Prov. Franz Tamayo, between Mapiri and Apollo, 14º40’31"S, 68º25'05"W, elev. 1500 m,	lower montane cloud forest	corticolous,	18 Nov. 2016	M. Kukwa	-14.675278	-68.418056	1500	197	91	71	1212	258	131	127	205	180	209	178	1415	215	27
18950	Clade C	C02	OK533965	-	Parmeliaceae	Parmotrema argentinum	foliose	atranorin, alectoronic acid, unknown	0	0	0	0	0	1	1	0	0	0	0	0	0	0	1	0	0	0	Bolivia,	Dept. La Paz, Prov. Franz Tamayo, between Mapiri and Apollo, 14º40’31"S, 68º25'05"W, elev. 1500 m,	lower montane cloud forest	corticolous,	18 Nov. 2016	M. Kukwa	-14.675278	-68.418056	1500	197	91	71	1212	258	131	127	205	180	209	178	1415	215	27
18967	Clade C	C09	OK533966	-	Lecanoraceae	Lecanora sp. 9	crustose	atranorin, zeorin	0	0	0	0	0	1	0	0	0	0	1	0	0	0	0	0	1	0	Bolivia,	Dept. La Paz, Prov. Franz Tamayo, near Apollo, 14º39’39"S, 68º27'46"W, elev. 1570 m,	lower montane cloud forest	corticolous,	18 Nov. 2016	M. Kukwa	-14.6608333	-68.462778	1570	197	92	71	1186	258	130	128	204	180	208	178	1445	220	28
18973	Clade C	C09	OK533967	-	Ochrolechiaceae	Varicellaria velata	crustose	lichexanthone, lecanoric acid	0	0	0	0	1	0	0	0	0	0	0	0	1	0	1	0	0	0	Bolivia,	Dept. La Paz, Prov. Franz Tamayo, near Apollo, 14º39’39"S, 68º27'46"W, elev. 1570 m,	lower montane cloud forest	corticolous,	18 Nov. 2016	M. Kukwa	-14.6608333	-68.462778	1570	197	92	71	1186	258	130	128	204	180	208	178	1445	220	28
18976	Clade C	C09	OK533968	-	Ochrolechiaceae	Varicellaria velata	crustose	lecanoric acid	0	0	0	0	1	0	0	0	0	0	0	0	0	0	1	0	0	0	Bolivia,	Dept. La Paz, Prov. Franz Tamayo, near Apollo, 14º39’39"S, 68º27'46"W, elev. 1570 m,	lower montane cloud forest	corticolous,	18 Nov. 2016	M. Kukwa	-14.6608333	-68.462778	1570	197	92	71	1186	258	130	128	204	180	208	178	1445	220	28
18998	Clade I	I29	OK533969	-	Physciaceae	Polyblastidium japonicum	foliose	atranorin, zeorin, japonene, ?anaptychin 5	0	0	0	0	0	1	0	0	0	0	1	0	0	0	0	0	1	0	Bolivia,	Dept. La Paz, Prov. Franz Tamayo, between Mapiri and Apollo, 14º52’22"S, 68º21'10"W, elev. 1750 m,	lower montane cloud forest	corticolous,	19 Nov. 2016	M. Kukwa	-14.87278	-68.35278	1750	197	93	72	1168	259	130	129	205	181	209	179	1362	212	24
19000	Clade C	C02	OK533970	-	Parmeliaceae	Parmotrema gardneri	foliose	atranorin, protocetraric acid	0	0	0	0	0	1	0	1	0	0	0	0	0	0	0	0	1	0	Bolivia,	Dept. La Paz, Prov. Franz Tamayo, between Mapiri and Apollo, 14º52’22"S, 68º21'10"W, elev. 1750 m,	lower montane cloud forest	corticolous,	19 Nov. 2016	M. Kukwa	-14.87278	-68.35278	1750	197	93	72	1168	259	130	129	205	181	209	179	1362	212	24
19008	Clade C	C09	OK533971	OK492122	Pertusariaceae	Pertusaria sp. 1	crustose	psoromic acid, cf. perlatolic acid	0	0	0	0	1	0	0	1	0	0	0	0	0	0	1	0	0	0	Bolivia,	Dept. La Paz, Prov. Franz Tamayo, between Mapiri and Apollo, 14º52’22"S, 68º21'10"W, elev. 1750 m,	lower montane cloud forest	corticolous,	19 Nov. 2016	M. Kukwa	-14.87278	-68.35278	1750	197	93	72	1168	259	130	129	205	181	209	179	1362	212	24
19023	Clade C	C09	OK533972	OK492123	Parmeliaceae	Parmotrema robustum	foliose	atranorin, protocetraric acid	0	0	0	0	0	1	0	1	0	0	0	0	0	0	0	0	1	0	Bolivia,	Dept. La Paz, Prov. Franz Tamayo, between Mapiri and Apollo, 14º52’22"S, 68º21'10"W, elev. 1750 m,	lower montane cloud forest	corticolous,	19 Nov. 2016	M. Kukwa	-14.87278	-68.35278	1750	197	93	72	1168	259	130	129	205	181	209	179	1362	212	24
19032	Clade C	C09	OK533973	OK492124	Pertusariaceae	Pertusaria sp. 2	crustose	perlatolic acid?	0	0	0	0	1	0	0	0	0	0	0	0	0	0	0	1	0	0	Bolivia,	Dept. La Paz, Prov. Franz Tamayo, between Mapiri and Apollo, 14º52’22"S, 68º21'10"W, elev. 1750 m,	lower montane cloud forest	corticolous,	19 Nov. 2016	M. Kukwa	-14.87278	-68.35278	1750	197	93	72	1168	259	130	129	205	181	209	179	1362	212	24
19053	Clade C	C09	OK533974	OK492125	Caliciaceae	Bulbothrix leprieurii	foliose	gyrophoric acid, lecanoric acid	0	0	0	0	1	0	0	0	1	0	0	0	0	0	0	0	1	0	Bolivia,	Dept. La Paz, Prov. Franz Tamayo, between Mapiri and Apollo, 15º05’04"S, 68º19'11"W, elev. 1115 m,	lower montane cloud forest	corticolous,	19 Nov. 2016	M. Kukwa	-15.084	-68.31972	1115	219	95	71	1262	282	149	133	229	200	230	199	1422	211	31
19123	Clade C	C09	OK533975	-	Parmeliaceae	Parmotrema sancti-angelii	foliose	atranorin, gyrophoric acid	0	0	0	0	0	1	0	0	1	0	0	0	0	0	0	0	1	0	Bolivia,	Dept. La Paz, Prov. Nor Yungas, Coroico, 16°11’36”S, 67°43'21”W, elev. 1890 m,	lower montane cloud forest	corticolous,	23 Nov. 2016	M. Kukwa	-16.193	-67.7225	1890	208	118	72	1213	284	121	163	217	190	219	189	1252	200	21
19131	Clade C	C09	OK533976	-	Variolariaceae	Lepra sp. 2	crustose	thamnolic acid	0	0	0	0	0	1	0	0	0	0	0	0	0	0	0	0	1	0	Bolivia,	Dept. La Paz, Prov. Nor Yungas, Coroico, 16°11’36”S, 67°43'21”W, elev. 1890 m,	lower montane cloud forest	corticolous,	23 Nov. 2016	M. Kukwa	-16.193	-67.7225	1890	208	118	72	1213	284	121	163	217	190	219	189	1252	200	21
19136	Clade C	C09	OK533977	OK492126	Pertusariaceae	Pertusaria cf. nigrata	crustose	cf. Lichexanthone, stictic acid complex	0	0	0	0	0	0	0	1	0	0	0	0	1	0	1	0	0	0	Bolivia,	Dept. La Paz, Prov. Nor Yungas, Coroico, 16°11’36”S, 67°43'21”W, elev. 1890 m,	lower montane cloud forest	corticolous,	23 Nov. 2016	M. Kukwa	-16.193	-67.7225	1890	208	118	72	1213	284	121	163	217	190	219	189	1252	200	21
19137	Clade C	C09	OK533978	-	Ramboldiaceae	Ramboldia haematites	crustose	lichexanthone, norstictic acid	0	0	0	0	0	0	0	1	0	0	0	0	1	0	1	0	0	0	Bolivia,	Dept. La Paz, Prov. Nor Yungas, Coroico, 16°11’36”S, 67°43'21”W, elev. 1890 m,	lower montane cloud forest	corticolous,	23 Nov. 2016	M. Kukwa	-16.193	-67.7225	1890	208	118	72	1213	284	121	163	217	190	219	189	1252	200	21
19138	Clade C	C09	OK533979	-	Variolariaceae	Lepra sp. 2	crustose	thamnolic acid	0	0	0	0	0	1	0	0	0	0	0	0	0	0	0	0	1	0	Bolivia,	Dept. La Paz, Prov. Nor Yungas, Coroico, 16°11’36”S, 67°43'21”W, elev. 1890 m,	lower montane cloud forest	corticolous,	23 Nov. 2016	M. Kukwa	-16.193	-67.7225	1890	208	118	72	1213	284	121	163	217	190	219	189	1252	200	21
19139	Clade C	C02	OK533980	-	Parmeliaceae	Hypotrachyna osseoalba	foliose	lichexanthone, colensoic, 4-O-methylphysodic, lividic, oxyphysodic acids and other substances	0	0	0	0	0	1	1	1	0	0	0	0	0	0	0	0	1	0	Bolivia,	Dept. La Paz, Prov. Nor Yungas, Coroico, 16°11’36”S, 67°43'21”W, elev. 1890 m,	lower montane cloud forest	corticolous,	23 Nov. 2016	M. Kukwa	-16.193	-67.7225	1890	208	118	72	1213	284	121	163	217	190	219	189	1252	200	21
19140	Clade C	C09	OK533981	-	Parmeliaceae	Parmotrema reticulatum	foliose	atranorin, salazinic acid	0	0	0	0	0	1	0	1	0	0	0	0	0	0	0	0	1	0	Bolivia,	Dept. La Paz, Prov. Nor Yungas, Coroico, 16°11’36”S, 67°43'21”W, elev. 1890 m,	lower montane cloud forest	corticolous,	23 Nov. 2016	M. Kukwa	-16.193	-67.7225	1890	208	118	72	1213	284	121	163	217	190	219	189	1252	200	21
19146	Clade A	A05	OK533982	OK492127	Parmeliaceae	Oropogon halei	fruticose	protocetraric acid	0	0	0	0	0	0	0	1	0	0	0	0	0	0	1	0	0	0	Bolivia,	Dept. La Paz, Prov. Nor Yungas, Chuspipata, old road Coroico-La Paz, 16°18’31”S, 67°48'51”W, elev. 3000 m,	upper montane cloud forest 2	corticolous,	23 Nov. 2016	M. Kukwa	-16.30861	-67.814167	3000	144	145	73	1204	231	35	196	153	126	155	126	838	170	10
19147	Clade C	C02	OK533983	-	Parmeliaceae	Usnea sp.	fruticose	usnic acid, protocetraric acid	0	0	0	0	0	0	0	1	0	0	0	1	0	0	0	0	1	0	Bolivia,	Dept. La Paz, Prov. Nor Yungas, Chuspipata, old road Coroico-La Paz, 16°18’31”S, 67°48'51”W, elev. 3000 m,	upper montane cloud forest 2	corticolous,	23 Nov. 2016	M. Kukwa	-16.30861	-67.814167	3000	144	145	73	1204	231	35	196	153	126	155	126	838	170	10
19150	Clade A	A05	OK533984	OK492128	Parmeliaceae	Usnea cf. papillata	fruticose	usnic acid, stictic acid complex	0	0	0	0	0	0	0	1	0	0	0	1	0	0	1	0	0	0	Bolivia,	Dept. La Paz, Prov. Nor Yungas, Chuspipata, old road Coroico-La Paz, 16°18’31”S, 67°48'51”W, elev. 3000 m,	upper montane cloud forest 2	corticolous,	23 Nov. 2016	M. Kukwa	-16.30861	-67.814167	3000	144	145	73	1204	231	35	196	153	126	155	126	838	170	10
19154	Clade A	A05	OK533985	OK492129	Variolariaceae	Lepra sp. 9	crustose	protocetraric acid	0	0	0	0	0	0	0	1	0	0	0	0	0	0	0	0	1	0	Bolivia,	Dept. La Paz, Prov. Nor Yungas, Chuspipata, old road Coroico-La Paz, 16°18’31”S, 67°48'51”W, elev. 3000 m,	upper montane cloud forest 2	corticolous,	23 Nov. 2016	M. Kukwa	-16.30861	-67.814167	3000	144	145	73	1204	231	35	196	153	126	155	126	838	170	10
19157	Clade I	I19	OK533986	-	Physciaceae	Leucodermia aff. boryi	fruticose	atranorin, zeorin, japonene, salazinic acid	0	0	0	0	0	1	0	1	0	0	1	0	0	0	0	0	1	0	Bolivia,	Dept. La Paz, Prov. Nor Yungas, Chuspipata, old road Coroico-La Paz, 16°18’31”S, 67°48'51”W, elev. 3000 m,	upper montane cloud forest 2	corticolous,	23 Nov. 2016	M. Kukwa	-16.30861	-67.814167	3000	144	145	73	1204	231	35	196	153	126	155	126	838	170	10
19161	Clade A	A05	OK533987	OK492130	Variolariaceae	Lepra erythrella	crustose	norstictic acid	0	0	0	0	0	0	0	1	0	0	0	0	0	0	0	0	1	0	Bolivia,	Dept. La Paz, Prov. Nor Yungas, Chuspipata, old road Coroico-La Paz, 16°18’31”S, 67°48'51”W, elev. 3000 m,	upper montane cloud forest 2	corticolous,	23 Nov. 2016	M. Kukwa	-16.30861	-67.814167	3000	144	145	73	1204	231	35	196	153	126	155	126	838	170	10
19165	Clade A	A05	OK533988	-	Variolariaceae	Lepra sp. 7	crustose	ovoic acid	0	0	0	0	1	0	0	0	0	0	0	0	0	0	0	0	1	0	Bolivia,	Dept. La Paz, Prov. Nor Yungas, Chuspipata, old road Coroico-La Paz, 16°18’31”S, 67°48'51”W, elev. 3000 m,	upper montane cloud forest 2	corticolous,	23 Nov. 2016	M. Kukwa	-16.30861	-67.814167	3000	144	145	73	1204	231	35	196	153	126	155	126	838	170	10
19166	Clade I	I24	OK533989	-	Physciaceae	Leucodermia boryi	fruticose	atranorin, zeorin	0	0	0	0	0	1	0	0	0	0	1	0	0	0	0	0	0	1	Bolivia,	Dept. La Paz, Prov. Nor Yungas, Chuspipata, old road Coroico-La Paz, 16°18’31”S, 67°48'51”W, elev. 3000 m,	upper montane cloud forest 2	corticolous,	23 Nov. 2016	M. Kukwa	-16.30861	-67.814167	3000	144	145	73	1204	231	35	196	153	126	155	126	838	170	10
19169	Clade A	A05	OK533990	-	Parmeliaceae	Hypotrachyna caraccensis	foliose	usnic acid, norstictic acid, galbinic acid, salazinic acid	0	0	0	0	0	0	0	1	0	0	0	1	0	0	0	0	0	1	Bolivia,	Dept. La Paz, Prov. Nor Yungas, Chuspipata, old road Coroico-La Paz, 16°18’31”S, 67°48'51”W, elev. 3000 m,	upper montane cloud forest 2	corticolous,	23 Nov. 2016	M. Kukwa	-16.30861	-67.814167	3000	144	145	73	1204	231	35	196	153	126	155	126	838	170	10
19170	Clade A	A05	OK533991	-	Variolariaceae	Lepra erythrella	crustose	norstictic acid	0	0	0	0	0	0	0	1	0	0	0	0	0	0	0	0	1	0	Bolivia,	Dept. La Paz, Prov. Nor Yungas, Chuspipata, old road Coroico-La Paz, 16°18’31”S, 67°48'51”W, elev. 3000 m,	upper montane cloud forest 2	corticolous,	23 Nov. 2016	M. Kukwa	-16.30861	-67.814167	3000	144	145	73	1204	231	35	196	153	126	155	126	838	170	10
19172	Clade A	A05	OK533992	OK492131	Parmeliaceae	Usnea cirrosa	fruticose	usnic acid, stictic acid complex, norstictic acid	0	0	0	0	0	0	0	1	0	0	0	1	0	0	1	0	0	0	Bolivia,	Dept. La Paz, Prov. Nor Yungas, Chuspipata, old road Coroico-La Paz, 16°18’31”S, 67°48'51”W, elev. 3000 m,	upper montane cloud forest 2	corticolous,	23 Nov. 2016	M. Kukwa	-16.30861	-67.814167	3000	144	145	73	1204	231	35	196	153	126	155	126	838	170	10
19250	Clade C	C18	OK533993	-	Chrysotrichaceae	Chrysothrix xanthina	leprose	pinastric acid, unknown	0	0	0	0	0	0	0	0	0	1	0	0	0	0	0	0	1	0	Bolivia,	Dept. Santa Cruz, Prov. Ichilo, Parque Nacional y Área Natural de Manejo Integrado Amboró, Sendero a la Cascada, near Villa Amboró, near Villa Amboró, 17°44'02”S, 63°35’05”W, elev. 470 m,	lower montane cloud forest	on dead palm leaves (roof of the hut in the forest),	11 May 2017	M. Kukwa	-17.733889	-63.5847226	470	234	107	64	2109	309	142	167	254	216	254	203	1391	217	35
19300	Clade C	C13	OK533994	-	Pertusariaceae	Pertusaria cf. tetrathalamia var. major	crustose	cf. 4,5-Dichlorolichexanthone, stictic acid complex	0	0	0	0	0	0	0	1	0	0	0	0	1	0	1	0	0	0	Bolivia,	Dept. Santa Cruz, Prov. Ichilo, Parque Nacional y Área Natural de Manejo Integrado Amboró, Macuñucu, 17°43'38”S, 63°35'38”W, elev. 465 m,	lower montane cloud forest	corticolous,	12 May 2017	M. Kukwa	-17.7272	-63.59389	465	234	107	64	2109	309	142	167	254	216	254	203	1391	217	35
19306	Clade C	C13	OK533995	OK492132	Physciaceae	Physcia erumpens	foliose	atranorin, zeorin, terpenoids	0	0	0	0	0	1	0	0	0	0	1	0	0	0	0	0	1	0	Bolivia,	Dept. Santa Cruz, Prov. Ichilo, Parque Nacional y Área Natural de Manejo Integrado Amboró, Macuñucu, 17°43'38”S, 63°35'38”W, elev. 465 m,	lower montane cloud forest	corticolous,	12 May 2017	M. Kukwa	-17.7272	-63.59389	465	234	107	64	2109	309	142	167	254	216	254	203	1391	217	35
19311	Clade I	I25	OK533996	-	Physciaceae	Polyblastidium cf. magellanicum	foliose	atranorin, zeorin, 16β-acetoxyhopane-6α,22-diol?	0	0	0	0	0	1	0	0	0	0	1	0	0	0	1	0	0	0	Bolivia,	Dept. Santa Cruz, Prov. Ichilo, Parque Nacional y Área Natural de Manejo Integrado Amboró, Macuñucu, 17°43'38”S, 63°35'38”W, elev. 465 m,	lower montane cloud forest	corticolous,	12 May 2017	M. Kukwa	-17.7272	-63.59389	465	234	107	64	2109	309	142	167	254	216	254	203	1391	217	35
19312	Clade C	C13	OK533997	-	Parmeliaceae	Canoparmelia cryptochlorophaea	foliose	atranorin, cryptochlorophaeic acid with unknown, fatty acid (caperatic acid)	0	1	0	0	1	1	0	0	0	0	0	0	0	0	0	0	1	0	Bolivia,	Dept. Santa Cruz, Prov. Ichilo, Parque Nacional y Área Natural de Manejo Integrado Amboró, Macuñucu, 17°43'38”S, 63°35'38”W, elev. 465 m,	lower montane cloud forest	corticolous,	12 May 2017	M. Kukwa	-17.7272	-63.59389	465	234	107	64	2109	309	142	167	254	216	254	203	1391	217	35
19314	Clade C	C13	OK533998	-	Physciaceae	Physcia atrostriata	foliose	atranorin, zeorin	0	0	0	0	0	1	0	0	0	0	1	0	0	0	1	0	1	0	Bolivia,	Dept. Santa Cruz, Prov. Ichilo, Parque Nacional y Área Natural de Manejo Integrado Amboró, Macuñucu, 17°43'38”S, 63°35'38”W, elev. 465 m,	lower montane cloud forest	corticolous,	12 May 2017	M. Kukwa	-17.7272	-63.59389	465	234	107	64	2109	309	142	167	254	216	254	203	1391	217	35
19322	Clade C	C13	OK533999	-	Variolariaceae	Lepra aggregata	crustose	haemathamnolic acid, baeomycetic acid	0	0	0	0	0	1	0	0	0	0	0	0	0	0	1	0	0	0	Bolivia,	Dept. Santa Cruz, Prov. Ichilo, Parque Nacional y Área Natural de Manejo Integrado Amboró, Macuñucu, 17°43'38”S, 63°35'38”W, elev. 465 m,	lower montane cloud forest	corticolous,	12 May 2017	M. Kukwa	-17.7272	-63.59389	465	234	107	64	2109	309	142	167	254	216	254	203	1391	217	35
19323	Clade I	I26	OK534000	OK492133	Physciaceae	Heterodermia aff. flabellata	foliose	atranorin, zeorin, 16β-acetoxyhopane-6α,22-diol, leucotylin	0	0	0	0	0	1	0	0	0	0	1	0	0	0	1	0	0	0	Bolivia,	Dept. Santa Cruz, Prov. Ichilo, Parque Nacional y Área Natural de Manejo Integrado Amboró, Macuñucu, 17°43'38”S, 63°35'38”W, elev. 465 m,	lower montane cloud forest	corticolous,	12 May 2017	M. Kukwa	-17.7272	-63.59389	465	234	107	64	2109	309	142	167	254	216	254	203	1391	217	35
19325	Clade C	C13	OK534001	-	Caliciaceae	Pyxine coralligera	foliose	atranorin, terpenoid, fatty acid, pigment	0	1	0	0	0	1	0	0	0	0	1	0	0	1	0	0	1	0	Bolivia,	Dept. Santa Cruz, Prov. Ichilo, Parque Nacional y Área Natural de Manejo Integrado Amboró, Macuñucu, 17°43'38”S, 63°35'38”W, elev. 465 m,	lower montane cloud forest	corticolous,	12 May 2017	M. Kukwa	-17.7272	-63.59389	465	234	107	64	2109	309	142	167	254	216	254	203	1391	217	35
19403	Clade C	C06	OK534002	-	Parmeliaceae	Parmotrema aff. crocoides	foliose	atranorin, pigments	0	0	0	0	0	1	0	0	0	0	0	0	0	1	1	0	0	0	Bolivia,	Dept. Santa Cruz, Prov. Ichilo, Parque Nacional y Área Natural de Manejo Integrado Amboró, near La Chonta, Cendero de Mirador, by Saguayo river, 17°39'27”S, 63°42'34”W, elev. 455 m,	lower montane cloud forest	corticolous,	13 May 2017	M. Kukwa	-17.6575	-63.70945	455	236	107	63	2120	311	143	168	257	217	257	205	1492	253	35
19417	Clade C	C09	OK534003	-	Parmeliaceae	Parmotrema overeemii	foliose	atranorin, protocetraric acid	0	0	0	0	0	1	0	1	0	0	0	0	0	0	1	0	0	0	Bolivia,	Dept. Santa Cruz, Prov. Ichilo, Parque Nacional y Área Natural de Manejo Integrado Amboró, near La Chonta, Cendero de Mirador, by Saguayo river, 17°39'27”S, 63°42'34”W, elev. 455 m,	lower montane cloud forest	corticolous,	13 May 2017	M. Kukwa	-17.6575	-63.70945	455	236	107	63	2120	311	143	168	257	217	257	205	1492	253	35
19418	Clade C	C02	OK534004	OK492134	Parmeliaceae	Usnea malmei	fruticose	usnic acid, stictic acid complex	0	0	0	0	0	0	0	1	0	0	0	1	0	0	0	1	1	0	Bolivia,	Dept. Santa Cruz, Prov. Comarapa, Remate, 17°52'11”S, 64°20'53”W, elev. 2250 m,	upper montane cloud forest 1	corticolous,	15 May 2017	M. Kukwa	-17.86972	-64.348056	2250	150	135	73	1615	231	48	183	168	129	168	127	756	136	16
19423	Clade C	C09	OK534005	OK492135	Pertusariaceae	Pertusaria cf. tetrathalamia	crustose	cf. 4,5-Dichlorolichexanthone, stictic acid complex	0	0	0	0	0	0	0	1	0	0	0	0	1	0	1	0	0	0	Bolivia,	Dept. Santa Cruz, Prov. Comarapa, Remate, 17°52'11”S, 64°20'53”W, elev. 2250 m,	upper montane cloud forest 1	corticolous,	15 May 2017	M. Kukwa	-17.86972	-64.348056	2250	150	135	73	1615	231	48	183	168	129	168	127	756	136	16
19427	Clade I	I28	OK534006	OK492136	Physciaceae	Heterodermia pseudospeciosa	foliose	atranorin, zeorin, 16β-acetoxyhopane-6α,22-diol, stictic acid	0	0	0	0	0	1	0	1	0	0	1	0	0	0	1	0	1	0	Bolivia,	Dept. Santa Cruz, Prov. Comarapa, Remate, 17°52'11”S, 64°20'53”W, elev. 2250 m,	upper montane cloud forest 1	corticolous,	15 May 2017	M. Kukwa	-17.86972	-64.348056	2250	150	135	73	1615	231	48	183	168	129	168	127	756	136	16
19429	Clade C	C10	OK534007	-	Parmeliaceae	Canoparmelia caroliniana	foliose	atranorin, perlatolic acid, stenosporic acid, glomelliferic acid, several unknowns	0	0	0	0	1	1	0	0	0	0	0	0	0	0	0	1	0	0	Bolivia,	Dept. Santa Cruz, Prov. Comarapa, Remate, 17°52'11”S, 64°20'53”W, elev. 2250 m,	upper montane cloud forest 1	corticolous,	15 May 2017	M. Kukwa	-17.86972	-64.348056	2250	150	135	73	1615	231	48	183	168	129	168	127	756	136	16
19430	Clade A	A54	OK534008	OK492137	Ochrolechiaceae	Varicellaria velata	crustose	lichexanthone, lecanoric acid	0	0	0	0	1	0	0	0	0	0	0	0	1	0	1	0	0	0	Bolivia,	Dept. Santa Cruz, Prov. Comarapa, Remate, 17°52'11”S, 64°20'53”W, elev. 2250 m,	upper montane cloud forest 1	corticolous,	15 May 2017	M. Kukwa	-17.86972	-64.348056	2250	150	135	73	1615	231	48	183	168	129	168	127	756	136	16
19431	Clade C	C02	OK534009	-	Parmeliaceae	Parmotrema subarnoldii	foliose	atranorin, protocetraric acid, unknown (contamination?)	0	0	0	0	0	1	0	1	0	0	0	0	0	0	0	0	1	0	Bolivia,	Dept. Santa Cruz, Prov. Comarapa, Remate, 17°52'11”S, 64°20'53”W, elev. 2250 m,	upper montane cloud forest 1	corticolous,	15 May 2017	M. Kukwa	-17.86972	-64.348056	2250	150	135	73	1615	231	48	183	168	129	168	127	756	136	16
19436	Clade C	C02	OK534010	-	Parmeliaceae	Parmotrema overeemii	foliose	atranorin, protocetraric acid	0	0	0	0	0	1	0	1	0	0	0	0	0	0	1	0	0	0	Bolivia,	Dept. Santa Cruz, Prov. Comarapa, Remate, 17°52'11”S, 64°20'53”W, elev. 2250 m,	upper montane cloud forest 1	corticolous,	15 May 2017	M. Kukwa	-17.86972	-64.348056	2250	150	135	73	1615	231	48	183	168	129	168	127	756	136	16
19451	Clade C	C09	OK534011	-	Variolariaceae	Lepra sp. 5	crustose	haemathamnolic acid	0	0	0	0	0	1	0	0	0	0	0	0	0	0	0	0	1	0	Bolivia,	Dept. Santa Cruz, Prov. Comarapa, Remate, 17°52'11”S, 64°20'53”W, elev. 2250 m,	upper montane cloud forest 1	corticolous,	15 May 2017	M. Kukwa	-17.86972	-64.348056	2250	150	135	73	1615	231	48	183	168	129	168	127	756	136	16
19502	Clade C	C13	OK534012	-	Variolariaceae	Lepra sp.	crustose	lichexanthone, norstictic acid	0	0	0	0	0	0	0	1	0	0	0	0	1	0	1	0	0	0	Bolivia,	Dept. Santa Cruz, Prov. Comarapa, Parque Nacional y Área Natural de Manejo Integrado Amboró, Remate, 17°51'39”S, 64°21'15”W, elev. 2270 m,	upper montane cloud forest 1	corticolous,	15 May 2017	M. Kukwa	-17.860833	-64.3541667	2270	150	135	73	1615	231	48	183	168	129	168	127	756	136	16
19503	Clade A	A64	OK534013	OK492138	Ochrolechiaceae	Varicellaria velata	crustose	lichexanthone, lecanoric acid	0	0	0	0	1	0	0	0	0	0	0	0	1	0	1	0	0	0	Bolivia,	Dept. Santa Cruz, Prov. Comarapa, Parque Nacional y Área Natural de Manejo Integrado Amboró, Remate, 17°51'39”S, 64°21'15”W, elev. 2270 m,	upper montane cloud forest 1	corticolous,	15 May 2017	M. Kukwa	-17.860833	-64.3541667	2270	150	135	73	1615	231	48	183	168	129	168	127	756	136	16
19516	Clade C	C34	OK534014	OK492139	Parmeliaceae	Parmotrema pilosa	foliose	atranorin, fatty acid	0	1	0	0	0	1	0	0	0	0	0	0	0	0	0	0	1	0	Bolivia,	Dept. Santa Cruz, Prov. Florida, road to la Yunga de Mairana, 18°06’04”S, 63°55’58”W, 1905 m,	lower montane cloud forest	corticolous,	16 May 2017	M. Kukwa	-18.10111	-63.932778	1905	184	122	70	1738	262	90	172	203	161	203	159	637	121	11
19517	Clade C	C10	OK534015	-	Lecanoraceae	Lecanora aff. thysanophora	crustose	atranorin, zeorin	0	0	0	0	0	1	0	0	0	0	1	0	0	0	0	0	1	0	Bolivia,	Dept. Santa Cruz, Prov. Florida, road to la Yunga de Mairana, 18°06’04”S, 63°55’58”W, 1905 m,	lower montane cloud forest	corticolous,	16 May 2017	M. Kukwa	-18.10111	-63.932778	1905	184	122	70	1738	262	90	172	203	161	203	159	637	121	11
19519	Clade I	I15	OK534016	-	Parmeliaceae	Punctelia aff. crispa	foliose	atranorin, gyrophoric acid, lecanoric acid	0	0	0	0	1	1	0	0	1	0	0	0	0	0	1	1	0	0	Bolivia,	Dept. Santa Cruz, Prov. Florida, road to la Yunga de Mairana, 18°06’04”S, 63°55’58”W, 1905 m,	lower montane cloud forest	corticolous,	16 May 2017	M. Kukwa	-18.10111	-63.932778	1905	184	122	70	1738	262	90	172	203	161	203	159	637	121	11
19520	Clade C	C10	OK534017	-	Caliciaceae	Dirinaria applanata	foliose	atranorin, divaricatic acid	0	0	0	0	1	1	0	0	0	0	0	0	0	0	0	0	1	0	Bolivia,	Dept. Santa Cruz, Prov. Florida, road to la Yunga de Mairana, 18°06’04”S, 63°55’58”W, 1905 m,	lower montane cloud forest	corticolous,	16 May 2017	M. Kukwa	-18.10111	-63.932778	1905	184	122	70	1738	262	90	172	203	161	203	159	637	121	11
19521	Clade C	C03	OK534018	-	Parmeliaceae	Parmotrema overeemii	foliose	atranorin, protocetraric acid	0	0	0	0	0	1	0	1	0	0	0	0	0	0	1	0	0	0	Bolivia,	Dept. Santa Cruz, Prov. Florida, road to la Yunga de Mairana, 18°06’04”S, 63°55’58”W, 1905 m,	lower montane cloud forest	corticolous,	16 May 2017	M. Kukwa	-18.10111	-63.932778	1905	184	122	70	1738	262	90	172	203	161	203	159	637	121	11
19524	Clade C	C03	OK534019	-	Parmeliaceae	Parmotrema overeemii	foliose	atranorin, protocetraric acid	0	0	0	0	0	1	0	1	0	0	0	0	0	0	1	0	0	0	Bolivia,	Dept. Santa Cruz, Prov. Florida, road to la Yunga de Mairana, 18°06’04”S, 63°55’58”W, 1905 m,	lower montane cloud forest	corticolous,	16 May 2017	M. Kukwa	-18.10111	-63.932778	1905	184	122	70	1738	262	90	172	203	161	203	159	637	121	11
19528	Clade C	C02	OK534020	-	Parmeliaceae	Parmotrema overeemii	foliose	atranorin, protocetraric acid	0	0	0	0	0	1	0	1	0	0	0	0	0	0	1	0	0	0	Bolivia,	Dept. Santa Cruz, Prov. Florida, road to la Yunga de Mairana, 18°06’04”S, 63°55’58”W, 1905 m,	lower montane cloud forest	corticolous,	16 May 2017	M. Kukwa	-18.10111	-63.932778	1905	184	122	70	1738	262	90	172	203	161	203	159	637	121	11
19529	Clade C	C10	OK534021	OK492140	Caliciaceae	Dirinaria applanata	foliose	atranorin, divaricatic acid	0	0	0	0	1	1	0	0	0	0	0	0	0	0	0	0	1	0	Bolivia,	Dept. Santa Cruz, Prov. Florida, road to la Yunga de Mairana, 18°06’04”S, 63°55’58”W, 1905 m,	lower montane cloud forest	corticolous,	16 May 2017	M. Kukwa	-18.10111	-63.932778	1905	184	122	70	1738	262	90	172	203	161	203	159	637	121	11
19531	Clade I	I21	OK534022	-	Physciaceae	Polyblastidium magellanicum	foliose	atranorin, zeorin, 16β-acetoxyhopane-6α,22-diol, leucotylin	0	0	0	0	0	1	0	0	0	0	1	0	0	0	1	0	0	0	Bolivia,	Dept. Santa Cruz, Prov. Florida, road to la Yunga de Mairana, 18°06’04”S, 63°55’58”W, 1905 m,	lower montane cloud forest	corticolous,	16 May 2017	M. Kukwa	-18.10111	-63.932778	1905	184	122	70	1738	262	90	172	203	161	203	159	637	121	11
19536	Clade C	C03	OK534023	-	Haematommataceae	Haematomma persoonii	crustose	atranorin, sphaerophorin	0	0	0	0	1	1	0	0	0	0	0	0	0	0	1	0	0	0	Bolivia,	Dept. Santa Cruz, Prov. Florida, road to la Yunga de Mairana, 18°06’04”S, 63°55’58”W, 1905 m,	lower montane cloud forest	corticolous,	16 May 2017	M. Kukwa	-18.10111	-63.932778	1905	184	122	70	1738	262	90	172	203	161	203	159	637	121	11
19539	Clade I	I29	OK534024	-	Physciaceae	Heterodermia speciosa	foliose	atranorin, zeorin, 16β-acetoxyhopane-6α,22-diol	0	0	0	0	0	1	0	0	0	0	1	0	0	0	0	0	1	0	Bolivia,	Dept. Santa Cruz, Prov. Florida, road to la Yunga de Mairana, 18°06’04”S, 63°55’58”W, 1905 m,	lower montane cloud forest	corticolous,	16 May 2017	M. Kukwa	-18.10111	-63.932778	1905	184	122	70	1738	262	90	172	203	161	203	159	637	121	11
19543	Clade C	C10	OK534025	OK492141	Haematommataceae	Haematomma cf. guyanense	crustose	atranorin, substance of placodiolic acid group	0	0	0	0	0	1	0	0	0	0	0	1	0	0	1	0	1	0	Bolivia,	Dept. Santa Cruz, Prov. Florida, road to la Yunga de Mairana, 18°06’04”S, 63°55’58”W, 1905 m,	lower montane cloud forest	corticolous,	16 May 2017	M. Kukwa	-18.10111	-63.932778	1905	184	122	70	1738	262	90	172	203	161	203	159	637	121	11
19545	Clade C	C10	OK534026	OK492142	Lecanoraceae	Tephromela atra s.l.	crustose	atranorin, alectoronic acid	0	0	0	0	0	1	1	0	0	0	0	0	0	0	1	0	0	0	Bolivia,	Dept. Santa Cruz, Prov. Florida, road to la Yunga de Mairana, 18°06’04”S, 63°55’58”W, 1905 m,	lower montane cloud forest	corticolous,	16 May 2017	M. Kukwa	-18.10111	-63.932778	1905	184	122	70	1738	262	90	172	203	161	203	159	637	121	11
19549	Clade C	C10	OK534027	-	Lecanoraceae	Lecanora cf. leproplaca	crustose	atranorin, zeorin	0	0	0	0	0	1	0	0	0	0	1	0	0	0	1	0	1	0	Bolivia,	Dept. Santa Cruz, Prov. Florida, road to la Yunga de Mairana, 18°06’04”S, 63°55’58”W, 1905 m,	lower montane cloud forest	corticolous,	16 May 2017	M. Kukwa	-18.10111	-63.932778	1905	184	122	70	1738	262	90	172	203	161	203	159	637	121	11
27964	Clade I	I29	OK534028	-	Physciaceae	Leucodermia lutescens	fruticose	atranorin, zeorin	0	0	0	0	0	1	0	0	0	0	1	0	0	0	0	0	1	0	Bolivia,	Dept. Santa Cruz, Prov. Florida, road to la Yunga de Mairana, 18°06’04”S, 63°55’58”W, 1905 m,	lower montane cloud forest	corticolous,	16 May 2017	M. Kukwa	-18.10111	-63.932778	1905	184	122	70	1738	262	90	172	203	161	203	159	637	121	11
27968	Clade C	C09	OK534029	-	Parmeliaceae	Usnea aranea	fruticose	usnic acid	0	0	0	0	0	0	0	0	0	0	0	1	0	0	0	1	1	0	Bolivia,	Dept. Santa Cruz, Prov. Florida, road to la Yunga de Mairana, 18°06’04”S, 63°55’58”W, 1905 m,	lower montane cloud forest	corticolous,	16 May 2017	M. Kukwa	-18.10111	-63.932778	1905	184	122	70	1738	262	90	172	203	161	203	159	637	121	11
27971	Clade I	I29	OK534030	-	Parmeliaceae	Hypotrachyna imbricatula	foliose	atranorin, 4-O-demethylbarbatic acid	0	0	0	0	0	1	0	0	0	0	0	0	0	0	0	1	0	0	Bolivia,	Dept. Santa Cruz, Prov. Florida, road to la Yunga de Mairana, 18°06’04”S, 63°55’58”W, 1905 m,	lower montane cloud forest	corticolous,	16 May 2017	M. Kukwa	-18.10111	-63.932778	1905	184	122	70	1738	262	90	172	203	161	203	159	637	121	11
27976	Clade C	C02	OK534031	-	Parmeliaceae	Usnea ceratina	fruticose	usnic acid, diffractaic acid	0	0	0	0	0	1	0	0	0	0	0	1	0	0	0	0	1	0	Bolivia,	Dept. Cochabamba, Prov. Carrasco, Parque Nacional Carrasco, Sehuencas, 17º29’57"S, 65º16'30"W, elev. 2235 m,	upper montane cloud forest 1	corticolous,	5 Nov. 2016	A. Flakus	-17.4991667	-65.275	2235	163	167	70	1821	272	34	238	175	137	183	137	929	190	10
27979	Clade C	C09	OK534032	-	Parmeliaceae	Parmotrema simulans	foliose	atranorin, fatty acid (caperatic acid)	0	1	0	0	0	1	0	0	0	0	0	0	0	0	0	0	1	0	Bolivia,	Dept. Cochabamba, Prov. Carrasco, Parque Nacional Carrasco, Sehuencas, 17º29’57"S, 65º16'30"W, elev. 2235 m,	upper montane cloud forest 1	corticolous,	5 Nov. 2016	A. Flakus	-17.4991667	-65.275	2235	163	167	70	1821	272	34	238	175	137	183	137	929	190	10
27981	Clade C	C09	OK534033	-	Parmeliaceae	Hypotrachyna osseoalba	foliose	lichexanthone, colensoic, 4-O-methylphysodic, lividic, oxyphysodic acids and other substances	0	0	0	0	0	1	1	1	0	0	0	0	0	0	0	0	1	0	Bolivia,	Dept. Cochabamba, Prov. Carrasco, Parque Nacional Carrasco, Sehuencas, 17º29’57"S, 65º16'30"W, elev. 2235 m,	upper montane cloud forest 1	corticolous,	5 Nov. 2016	A. Flakus	-17.4991667	-65.275	2235	163	167	70	1821	272	34	238	175	137	183	137	929	190	10
27995	Clade I	I19	OK534034	-	Physciaceae	Polyblastidium corallophorum	foliose	atranorin, zeorin, 16β-acetoxyhopane-6α,22-diol	0	0	0	0	0	1	0	0	0	0	1	0	0	0	0	1	0	0	Bolivia,	Dept. Cochabamba, Prov. Carrasco, Parque Nacional Carrasco, Sehuencas, 17º29’57"S, 65º16'30"W, elev. 2235 m,	upper montane cloud forest 1	corticolous,	5 Nov. 2016	A. Flakus	-17.4991667	-65.275	2235	163	167	70	1821	272	34	238	175	137	183	137	929	190	10
27996	Clade I	I19	OK534035	-	Parmeliaceae	Hypotrachyna imbricatula	foliose	atranorin, 4-O-demethylbarbatic acid	0	0	0	0	0	1	0	0	0	0	0	0	0	0	0	1	0	0	Bolivia,	Dept. Cochabamba, Prov. Carrasco, Parque Nacional Carrasco, Sehuencas, 17º29’57"S, 65º16'30"W, elev. 2235 m,	upper montane cloud forest 1	corticolous,	5 Nov. 2016	A. Flakus	-17.4991667	-65.275	2235	163	167	70	1821	272	34	238	175	137	183	137	929	190	10
28020	Clade I	I29	OK534036	-	Parmeliaceae	Hypotrachyna imbricatula	foliose	atranorin, 4-O-demethylbarbatic acid	0	0	0	0	0	1	0	0	0	0	0	0	0	0	0	1	0	0	Bolivia,	Dept. Cochabamba, Prov. Carrasco, Parque Nacional Carrasco, Sehuencas, 17º29’57"S, 65º16'30"W, elev. 2235 m,	upper montane cloud forest 1	corticolous,	5 Nov. 2016	A. Flakus	-17.4991667	-65.275	2235	163	167	70	1821	272	34	238	175	137	183	137	929	190	10
28035	Clade I	I19	OK534037	OK492143	Physciaceae	Polyblastidium corallophorum	foliose	atranorin, zeorin, 16β-acetoxyhopane-6α,22-diol	0	0	0	0	0	1	0	0	0	0	1	0	0	0	1	1	0	0	Bolivia,	Dept. Cochabamba, Prov. Carrasco, Parque Nacional Carrasco, Sehuencas, 17º29’43"S, 65º16'29"W, elev. 2210 m,	upper montane cloud forest 1	corticolous,	6 Nov. 2016	A. Flakus	-17.4952778	-65.27472	2210	163	167	70	1821	272	34	238	175	137	183	137	929	190	10
28045	Clade I	I19	OK534038	OK492144	Physciaceae	Leucodermia vulgaris	fruticose	atranorin, zeorin, 16β-acetoxyhopane-6α,22-diol?	0	0	0	0	0	1	0	0	0	0	1	0	0	0	0	0	1	0	Bolivia,	Dept. Cochabamba, Prov. Carrasco, Parque Nacional Carrasco, Sehuencas, 17º29’43"S, 65º16'29"W, elev. 2210 m,	upper montane cloud forest 1	corticolous,	6 Nov. 2016	A. Flakus	-17.4952778	-65.27472	2210	163	167	70	1821	272	34	238	175	137	183	137	929	190	10
28057	Clade C	C02	OK534039	-	Parmeliaceae	Hypotrachyna livida	foliose	atanorin, colensoic, 4-O-methylphysodic, lividic, oxyphysodic acids and other substances	0	0	0	0	0	1	0	0	0	0	0	0	0	0	0	0	0	1	Bolivia,	Dept. Cochabamba, Prov. Carrasco, Parque Nacional Carrasco, Sehuencas, 17º29’43"S, 65º16'29"W, elev. 2210 m,	upper montane cloud forest 1	corticolous,	6 Nov. 2016	A. Flakus	-17.4952778	-65.27472	2210	163	167	70	1821	272	34	238	175	137	183	137	929	190	10
28060	Clade I	I19	OK534040	-	Physciaceae	Polyblastidium corallophorum	foliose	atranorin, zeorin, 16β-acetoxyhopane-6α,22-diol	0	0	0	0	0	1	0	0	0	0	1	0	0	0	0	1	0	0	Bolivia,	Dept. Cochabamba, Prov. Carrasco, Parque Nacional Carrasco, Sehuencas, 17º29’43"S, 65º16'29"W, elev. 2210 m,	upper montane cloud forest 1	corticolous,	6 Nov. 2016	A. Flakus	-17.4952778	-65.27472	2210	163	167	70	1821	272	34	238	175	137	183	137	929	190	10
28063	Clade I	I19	OK534041	-	Physciaceae	Polyblastidium corallophorum	foliose	atranorin, zeorin, 16β-acetoxyhopane-6α,22-diol	0	0	0	0	0	1	0	0	0	0	1	0	0	0	1	1	0	0	Bolivia,	Dept. Cochabamba, Prov. Carrasco, Parque Nacional Carrasco, Sehuencas, 17º29’43"S, 65º16'29"W, elev. 2210 m,	upper montane cloud forest 1	corticolous,	6 Nov. 2016	A. Flakus	-17.4952778	-65.27472	2210	163	167	70	1821	272	34	238	175	137	183	137	929	190	10
28066	Clade C	C09	OK534042	-	Parmeliaceae	Usnea fragilescens	fruticose	usnic acid, stictic acid complex	0	0	0	0	0	0	0	1	0	0	0	1	0	0	0	0	1	0	Bolivia,	Dept. Cochabamba, Prov. Carrasco, Parque Nacional Carrasco, Sehuencas, 17º29’43"S, 65º16'29"W, elev. 2210 m,	upper montane cloud forest 1	corticolous,	6 Nov. 2016	A. Flakus	-17.4952778	-65.27472	2210	163	167	70	1821	272	34	238	175	137	183	137	929	190	10
28069	Clade I	I19	OK534043	-	Parmeliaceae	Hypotrachyna microblasta	foliose	usnic acid, norstictic acid, galbinic acid	0	0	0	0	0	0	0	1	0	0	0	1	0	0	0	1	0	0	Bolivia,	Dept. Cochabamba, Prov. Carrasco, Parque Nacional Carrasco, Sehuencas, 17º29’43"S, 65º16'29"W, elev. 2210 m,	upper montane cloud forest 1	corticolous,	6 Nov. 2016	A. Flakus	-17.4952778	-65.27472	2210	163	167	70	1821	272	34	238	175	137	183	137	929	190	10
28086	Clade C	C09	OK534044	-	Parmeliaceae	Hypotrachyna livida	foliose	atanorin, colensoic, 4-O-methylphysodic, lividic, oxyphysodic acids and other substances	0	0	0	0	0	1	1	1	0	0	0	0	0	0	0	0	0	1	Bolivia,	Dept. Cochabamba, Prov. Carrasco, Parque Nacional Carrasco, Sehuencas, 17º29’43"S, 65º16'29"W, elev. 2210 m,	upper montane cloud forest 1	corticolous,	6 Nov. 2016	A. Flakus	-17.4952778	-65.27472	2210	163	167	70	1821	272	34	238	175	137	183	137	929	190	10
28094	Clade I	I19	OK534045	-	Physciaceae	Polyblastidium corallophorum	foliose	atranorin, zeorin, 16β-acetoxyhopane-6α,22-diol	0	0	0	0	0	1	0	0	0	0	1	0	0	0	0	1	0	0	Bolivia,	Dept. Cochabamba, Prov. Carrasco, Parque Nacional Carrasco, Sehuencas, 17º29’43"S, 65º16'29"W, elev. 2210 m,	upper montane cloud forest 1	corticolous,	6 Nov. 2016	A. Flakus	-17.4952778	-65.27472	2210	163	167	70	1821	272	34	238	175	137	183	137	929	190	10
4022	Clade I	I15	OK534046	OK492145	Megasporaceae	Aspicilia cf. aquatica	crustose	unknown terpenoid	0	0	0	0	0	0	0	0	0	0	1	0	0	0	1	0	0	0	Bolivia,	Dept. La Paz., Prov. Murillo, below Potosí near Campamento de los Mineros, on the road to La Paz, Valle del Zongo, on rocks, 4335–4716 m a.s.l., 2011-2014, leg. A. Flakus 21852	open high Andean vegetation	saxicolous,	14 Jan 2019	P. Rodriguez 4022 & A. Flakus	-16.2952778	-68.1283	4734	31	143	68	1566	125	-83	208	43	7	45	7	627	135	7
4024	Clade I	I15	OK534047	OK492146	Megasporaceae	Aspicilia cf. aquatica	crustose	unknown terpenoid	0	0	0	0	0	0	0	0	0	0	1	0	0	0	1	0	0	0	Bolivia,	Dept. La Paz., Prov. Murillo, below Potosí near Campamento de los Mineros, on the road to La Paz, Valle del Zongo, on rocks, 4335–4716 m a.s.l., 2011-2014, leg. A. Flakus 21852	open high Andean vegetation	saxicolous,	14 Jan 2019	P. Rodriguez 4024 & A. Flakus	-16.2952778	-68.1283	4734	31	143	68	1566	125	-83	208	43	7	45	7	627	135	7
4025	Clade I	I15	OK534048	OK492147	Megasporaceae	Aspicilia cf. aquatica	crustose	unknown terpenoid	0	0	0	0	0	0	0	0	0	0	1	0	0	0	1	0	0	0	Bolivia,	Dept. La Paz., Prov. Murillo, below Potosí near Campamento de los Mineros, on the road to La Paz, Valle del Zongo, on rocks, 4335–4716 m a.s.l., 2011-2014, leg. A. Flakus 26053	open high Andean vegetation	saxicolous,	14 Jan 2019	P. Rodriguez 4025 & A. Flakus	-17.2819444	-65.7372	4097	77	152	69	1767	180	-39	219	84	53	99	53	753	164	7
14759a	Clade I	I19	OK534049	-	Parmeliaceae	Remototrachyna singularis	foliose	fatty acids (constipatic acid complex)	0	1	0	0	0	0	0	0	0	0	0	0	0	0	1	0	0	0	Bolivia,	Dept. La Paz, Prov. Franz Tamayo, Área Natural de Manejo Integrado Nacional APOLOBAMBA, near Rio Pelechuco, below Pelechuco close to new road to Apolo, 14º46’39”S, 69º00’35”W, elev. 2550 m,	upper montane cloud forest 1	corticolous,	16 Nov. 2014	M. Kukwa	-14.7775	-69.00972	2550	109	127	71	1169	186	8	178	118	91	120	91	1050	189	10
15079a	Clade C	C09	OK534050	-	Variolariaceae	Lepra variolosa	crustose	haemathamnolic acid,?elatinic acid	0	0	0	0	0	1	0	0	0	0	0	0	0	0	1	0	0	0	Bolivia,	Dept. Cochabamba, Prov. Carrasco, Parque Nacional Carrasco, near Río López Mendoza, 17º30’25”S, 65º16’51”W, elev. 2248 m,	upper montane cloud forest 1	corticolous,	27 Nov. 2014	M. Kukwa	-17.50694	-65.28083	2248	153	166	70	1758	263	27	236	165	129	173	128	749	161	5
16411a	Clade I	I15	OK534051	-	Pertusariaceae	Pertusaria aff. dussii	crustose	stictic acid complex	0	0	0	0	0	0	0	1	0	0	0	0	0	0	1	0	0	0	Bolivia,	Dept. Chuquisaca, Prov. Luis Calvo, Parque Nacional y Área Natural de Manejo Integrado Serranía del Iñao, close to Ticucha, between Tranqua and Monte Agudo, 19º39’50”S, 63º49’14”W, elev. 1022 m,	lower montane cloud forest	corticolous,	18 July 2015	M. Kukwa	-19.66389	-63.82056	1022	220	127	61	2651	312	106	206	247	183	248	182	925	194	9
16494a	Clade I	I18	OK534052	-	Caliciaceae	Buellia sp.	crustose	atranorin, hypostictic acid	0	0	0	0	0	1	0	1	0	0	0	0	0	0	1	0	0	0	Bolivia,	Dept. Tarija, Prov. Méndez, Cuesta de Sama, near Las Antenas, 21º28’42”S, 64º55’28”W, elev. 4020 m,	open high Andean vegetation	saxicolous,	21 July 2015	M. Kukwa	-21.4783	-64.9245	4020	107	184	63	3539	234	-54	288	141	57	142	56	402	94	0
16517a	Clade I	I15	OK534053	-	Lecanoraceae	Tephromela atra s.l.	crustose	atranorin, alectoronic acid, α-collatolic acid	0	0	0	0	0	1	1	0	0	0	0	0	0	0	1	0	0	0	Bolivia,	Dept. Tarija, Prov. Méndez, Cuesta de Sama, near Las Antenas, 21º29’53”S, 64º54’57”W, elev. 3880 m,	upper montane cloud forest 2	saxicolous,	21 July 2015	M. Kukwa	-21.498056	-64.915834	3880	121	181	63	3493	244	-39	283	155	71	155	70	431	98	0
16574a	Clade I	I19	OK534054	-	Physciaceae	Heterodermia galactophylla	foliose	atranorin, zeorin, japonene	0	0	0	0	0	1	0	0	0	0	1	0	0	0	0	0	1	0	Bolivia,	Dept. Tarija, Prov. Aniceto Arce, Reserva Nacional de Flora y Fauna Tariquía, between la Cumbre and camamento los Alisos, 22º01’02”S, 64º34’51”W, elev. 2135 m,	upper montane cloud forest 1	corticolous,	22 July 2015	M. Kukwa	-22.0172	-64.58083	2135	171	163	60	3478	284	15	269	209	120	209	120	631	132	1
16575a	Clade I	I19	OK534055	-	Physciaceae	Heterodermia palpebrata	foliose	atranorin, zeorin	0	0	0	0	0	1	0	0	0	0	1	0	0	0	1	0	0	0	Bolivia,	Dept. Tarija, Prov. Aniceto Arce, Reserva Nacional de Flora y Fauna Tariquía, between la Cumbre and camamento los Alisos, 22º01’02”S, 64º34’51”W, elev. 2135 m,	upper montane cloud forest 1	corticolous,	22 July 2015	M. Kukwa	-22.0172	-64.58083	2135	171	163	60	3478	284	15	269	209	120	209	120	631	132	1
16597a	Clade C	C09	OK534056	-	Pertusariaceae	Pertusaria sp. 4	crustose	lichexanthone s.l.	0	0	0	0	0	0	0	0	0	0	0	0	1	0	1	0	0	0	Bolivia,	Dept. Tarija, Prov. Aniceto Arce, Reserva Nacional de Flora y Fauna Tariquía, close to campamento los Alisos, 22º01’25”S, 64º34’06”W, elev. 1900 m,	lower montane cloud forest	corticolous,	24 July 2015	M. Kukwa	-22.02361	-64.5683	1900	171	163	60	3478	284	15	269	209	120	209	120	631	132	1
16643_2	Clade I	I30	OK534057	-	Lecideaceae	Lecidea sp.	crustose	atranorin, unknown	0	0	0	0	0	1	0	0	0	0	0	0	0	0	1	0	0	0	Bolivia,	Dept. Tarija, Prov. Aniceto Arce, Reserva Nacional de Flora y Fauna Tariquía, close to la Cumbre between Padcaya and campamento los Alisos, 21º59’15”S, 64º36’12”W, elev. 3295 m,	upper montane cloud forest 2	saxicolous,	24 July 2015	M. Kukwa	-21.9875	-64.6032	3295	135	179	63	3617	256	-28	284	172	84	172	83	481	105	0
16651a	Clade A	A49	OK534058	-	Caliciaceae	Buellia sp.	crustose	atranorin, cf. arthothelin, two other xanthones	0	0	0	0	0	1	0	0	0	0	0	0	1	0	1	0	0	0	Bolivia,	Dept. Tarija, Prov. Aniceto Arce, Reserva Nacional de Flora y Fauna Tariquía, between la Cumbre and campamento los Alisos, 22º00’52”S, 64º36’24”W, elev. 2796 m,	upper montane cloud forest 1	corticolous,	29 July 2015	M. Kukwa	-22.014	-64.606	2796	141	177	62	3597	261	-21	282	178	90	178	89	495	108	0
16765_2	Clade C	C09	OK534059	OK492148	Ochrolechiaceae	Ochrolechia africana	crustose	lichexanthone, gyrophoric acid, lecanoric acid	0	0	0	0	1	0	0	0	1	0	0	0	1	0	1	0	0	0	Bolivia,	Dept. Tarija, Prov. Aniceto Arce, close to la Mamora, between Tarija and Bermejo, 22º09’51”S, 64º40’03”W, elev. 1320 m,	lower montane cloud forest	corticolous,	26 July 2015	M. Kukwa	-22.1641667	-64.6675	1320	181	156	58	3550	294	29	265	219	148	219	129	721	147	3
16766_2	Clade C	C33	OK534060	-	Ochrolechiaceae	Ochrolechia africana	crustose	lichexanthone, gyrophoric acid, lecanoric acid, 5-O-methylhiascic acid	0	0	0	0	1	0	0	0	1	0	0	0	1	0	1	0	0	0	Bolivia,	Dept. Tarija, Prov. Aniceto Arce, close to la Mamora, between Tarija and Bermejo, 22º09’51”S, 64º40’03”W, elev. 1320 m,	lower montane cloud forest	corticolous,	27 July 2015	M. Kukwa	-22.1641667	-64.6675	1320	181	156	58	3550	294	29	265	219	148	219	129	721	147	3
16851a	Clade C	C09	OK534061	OK492149	Lecanoraceae	Lecanora sp. 14	crustose	atranorin, unknowns	0	0	0	0	0	1	0	0	0	0	0	0	0	0	0	0	1	0	Bolivia,	Dept. Tarija, Prov. Burnet O'Connor, close to los Pinos, 21º25’07”S, 64º18’50”W, 2190 m,	upper montane cloud forest 1	corticolous,	29 July 2015	M. Kukwa	-21.41861	-64.3138	2190	162	164	62	3171	272	9	263	196	134	196	116	606	121	1
16859b	Clade C	C09	OK534062	-	Lecanoraceae	Lecanora sp. 22	crustose	atranorin, cf. arthothelin	0	0	0	0	0	1	0	0	0	0	0	0	1	0	1	0	1	0	Bolivia,	Dept. Tarija, Prov. Burnet O'Connor, close to los Pinos, old road between Entrerios and Tarija, 21º24’50”S, 64º18’33”W, elev. 2149 m,	upper montane cloud forest 1	saxicolous,	2 Aug. 2015	M. Kukwa	-21.4138889	-64.309166	2149	166	162	62	3159	275	15	260	200	138	200	120	620	123	1
16866a_1	Clade I	I05	OK534063	-	Parmeliaceae	Psiloparmelia distincta	foliose	atranorin, usnic acid, fumarprotocetraric acid, protocetraric acid	0	0	0	0	0	1	0	1	0	0	0	1	0	0	1	0	0	0	Bolivia,	Dept. Tarija, Prov. Méndez, Cuesta de Sama, near Las Antenas, 21º30’00”S, 64º54’42”W, elev. 3893 m,	upper montane cloud forest 2	saxicolous,	2 Aug. 2015	M. Kukwa	-21.5	-64.91168	3893	115	183	63	3544	240	-47	287	149	65	150	64	421	97	0
16866a	Clade I	I30	OK534064	-	Parmeliaceae	Psiloparmelia distincta	foliose	atranorin, usnic acid, fumarprotocetraric acid, protocetraric acid	0	0	0	0	0	1	0	1	0	0	0	1	0	0	1	0	0	0	Bolivia,	Dept. Tarija, Prov. Méndez, Cuesta de Sama, near Las Antenas, 21º30’00”S, 64º54’42”W, elev. 3893 m,	upper montane cloud forest 2	saxicolous,	2 Aug. 2015	M. Kukwa	-21.5	-64.91168	3893	115	183	63	3544	240	-47	287	149	65	150	64	421	97	0
16866b	Clade I	I30	OK534065	-	Parmeliaceae	Psiloparmelia subcrustosa	foliose	atranorin, isousnic acid	0	0	0	0	0	1	0	0	0	0	0	1	0	0	0	0	0	1	Bolivia,	Dept. Tarija, Prov. Méndez, Cuesta de Sama, near Las Antenas, 21º30’00”S, 64º54’42”W, elev. 3893 m,	upper montane cloud forest 2	saxicolous,	2 Aug. 2015	M. Kukwa	-21.5	-64.91168	3893	115	183	63	3544	240	-47	287	149	65	150	64	421	97	0
16872a	Clade I	I30	OK534066	OK492150	Parmeliaceae	Psiloparmelia diffractaica	foliose	atranorin, usnic acid, diffractaic acid	0	0	0	0	0	1	0	0	0	0	0	1	0	0	0	0	0	1	Bolivia,	Dept. Tarija, Prov. Méndez, Cuesta de Sama, near Las Antenas, 21º29’52”S, 64º54’06”W, elev. 3842 m,	upper montane cloud forest 2	corticolous,	15 July 2015	M. Kukwa	-21.4977778	-64.90166	3842	121	181	63	3493	244	-39	283	155	71	155	70	431	98	0
16888a	Clade C	C09	OK534067	-	Lecideaceae	Lecidea sp.	crustose	atranorin, uknown	0	0	0	0	0	1	0	0	0	0	0	0	0	0	1	0	0	0	Bolivia,	Dept. Tarija, Prov. Méndez, Cuesta de Sama, 21º28’59”S, 64º53’26”W, elev. 3553 m,	upper montane cloud forest 2	corticolous,	31 July 2015	M. Kukwa	-21.4830556	-64.8905	3553	121	181	63	3493	244	-39	283	155	71	155	70	431	98	0
16892a	Clade A	A65	OK534068	-	Pertusariaceae	Pertusaria tesselaria	crustose	norstictic acid	0	0	0	0	0	0	0	1	0	0	0	0	0	0	1	0	0	0	Bolivia,	Dept. Chuquisaca, Prov. Zudañez, Área Natural de Manejo Integrado El Palmar, Muy Orquo, on road from El Palmar to Loman, 18º47’46”S, 64º51’31”W, 2879 m,	upper montane cloud forest 1	saxicolous,	14 July 2015	M. Kukwa	-18.7961	-64.85861	2879	156	136	69	1683	244	48	196	171	132	173	132	591	134	2
16913a	Clade C	C09	OK534069	-	Lecideaceae	Lecidella sp. 2	crustose	atranorin, cf. arthothelin	0	0	0	0	0	1	0	0	0	0	0	0	1	0	0	0	1	0	Bolivia,	Dept. Chuquisaca, Prov. Zudañez, Área Natural de Manejo Integrado El Palmar, sendero El Palmar, exposition SE, 18º41’28”S, 64º54’32”W, 2600-2876 m,	upper montane cloud forest 1	corticolous,	15 July 2015	M. Kukwa	-18.691	-64.9089	2600	158	139	69	1732	248	47	201	173	133	176	133	591	135	2
16939c	Clade C	C10	OK534070	-	Haematommataceae	Haematomma aff. africanum	crustose	atranorin, fatty acid	0	1	0	0	0	1	0	0	0	0	0	0	0	0	1	0	1	0	Bolivia,	Dept. Tarija, Prov. Burnet O'Connor, close to Soledad, old road between Entrerios and Chuquiaca, 21º39’45”S, 64º07’22”W, 1750 m,	lower montane cloud forest	corticolous,	31 July 2015	M. Kukwa	-21.6625	-64.12278	1750	185	151	58	3342	294	37	257	223	155	223	137	754	151	3
16944c	Clade C	C09	OK534071	-	Variolariaceae	Lepra sp. 4	crustose	fatty acids, 2 uknowns	0	1	0	0	0	0	0	0	0	0	0	0	0	0	1	0	0	0	Bolivia,	Dept. Tarija, Prov. Burnet O'Connor, close to Soledad, old road between Entrerios and Chuquiaca, 21º39’45”S, 64º07’22”W, 1750 m,	lower montane cloud forest	corticolous,	31 July 2015	M. Kukwa	-21.6625	-64.12278	1750	185	151	58	3342	294	37	257	223	155	223	137	754	151	3
18064A	Clade A	A05	OK534072	-	Parmeliaceae	Usnea sp.	fruticose	usnic acid, salazinic acid	0	0	0	0	0	0	0	1	0	0	0	1	0	0	1	0	0	0	Bolivia,	Dept. Cochabamba, Prov. Carrasco, Parque Nacional Carrasco, Meruvia, 17º34’43”S, 65º15'19"W, elev. 3120 m,	upper montane cloud forest 2	corticolous,	4 Nov. 2016	M. Kukwa	-17.5786111	-65.255278	3120	141	161	70	1717	249	21	228	153	118	162	117	598	136	2
18064B	Clade A	A05	OK534073	-	Parmeliaceae	Usnea cf. papillata	fruticose	usnic acid, norstictic acid, unknown	0	0	0	0	0	0	0	1	0	0	0	1	0	0	1	0	0	0	Bolivia,	Dept. Cochabamba, Prov. Carrasco, Parque Nacional Carrasco, Meruvia, 17º34’43”S, 65º15'19"W, elev. 3120 m,	upper montane cloud forest 2	corticolous,	4 Nov. 2016	M. Kukwa	-17.5786111	-65.255278	3120	141	161	70	1717	249	21	228	153	118	162	117	598	136	2
18234A	Clade I	I19	OK534074	-	Physciaceae	Heterodermia aff. flabellata	foliose	atranorin, zeorin, 16β-acetoxyhopane-6α,22-diol, leucotylin	0	0	0	0	0	1	0	0	0	0	1	0	0	0	1	0	0	0	Bolivia,	Dept. Cochabamba, Prov. Carrasco, Parque Nacional Carrasco, Sehuencas, 17º29’57"S, 65º16'30"W, elev. 2235 m,	upper montane cloud forest 1	corticolous,	5 Nov. 2016	M. Kukwa	-17.4991667	-65.275	2235	163	167	70	1821	272	34	238	175	137	183	137	929	190	10
18288B	Clade I	I19	OK534075	-	Physciaceae	Leucodermia leucomelos	fruticose	atranorin, zeorin, japonene	0	0	0	0	0	1	0	0	0	0	1	0	0	0	0	0	1	0	Bolivia,	Dept. Cochabamba, Prov. Carrasco, Parque Nacional Carrasco, Sehuencas, 17º29’43"S, 65º16'29"W, elev. 2210 m,	upper montane cloud forest 1	corticolous,	6 Nov. 2016	M. Kukwa	-17.4952778	-65.27472	2210	163	167	70	1821	272	34	238	175	137	183	137	929	190	10
18308_2	Clade I	I29	OK534076	OK492151	Parmeliaceae	Parmotrema simulans	foliose	atranorin, fatty acid (caperatic acid)	0	1	0	0	0	1	0	0	0	0	0	0	0	0	0	0	1	0	Bolivia,	Dept. Cochabamba, Prov. Carrasco, Parque Nacional Carrasco, Sehuencas, 17º29’43"S, 65º16'29"W, elev. 2210 m,	upper montane cloud forest 1	corticolous,	6 Nov. 2016	M. Kukwa	-17.4952778	-65.27472	2210	163	167	70	1821	272	34	238	175	137	183	137	929	190	10
18500B	Clade C	C09	OK534077	-	Parmeliaceae	Usnea erinacea	fruticose	usnic acid, stictic acid complex	0	0	0	0	0	0	0	1	0	0	0	1	0	0	0	0	0	1	Bolivia,	Dept. Santa Cruz, Prov. Manuel María Caballero, near Siberia, Monte Empalme, 17º50’35"S, 64º41'38"W, elev. 2535 m,	upper montane cloud forest 1	corticolous,	7 Nov. 2016	M. Kukwa	-17.8430556	-64.69389	2535	156	145	72	1740	245	44	201	173	132	173	131	718	134	11
18543A	Clade C	C09	OK534078	-	Physciaceae	Leucodermia boryi	foliose	atranorin, zeorin	0	0	0	0	0	1	0	0	0	0	1	0	0	0	0	0	0	1	Bolivia,	Dept. Santa Cruz, Prov. Manuel María Caballero, near Siberia, Monte Empalme, 17º50’05"S, 64º42'09"W, elev. 2445 m,	upper montane cloud forest 1	corticolous,	8 Nov. 2016	M. Kukwa	-17.83472	-64.7025	2445	156	145	72	1740	245	44	201	173	132	173	131	718	134	11
18774	Clade C	C09	OK534079	-	Haematommataceae	Haematomma leprarioides	crustose	lichexantone	0	0	0	0	0	0	0	0	0	0	0	0	1	0	1	0	1	0	Bolivia,	Dept. La Paz, Prov. Franz Tamayo, between Apollo and Paujeyuyo, 15º00’23"S, 68º27'27"W, elev. 1225 m,	lower montane cloud forest	corticolous,	18 Nov. 2016	M. Kukwa	-15.0063889	-68.4575	1225	207	93	72	1229	269	141	128	217	190	219	188	1344	205	25
18913a	Clade C	C02	OK534080	-	Ramlinaceae	Ramalina sp.	fruticose	atranorin, uknown, terpenoids	0	0	0	0	0	1	0	0	0	0	1	0	0	0	0	0	0	1	Bolivia,	Dept. La Paz, Prov. Franz Tamayo, between Mapiri and Apollo, 14º40’31"S, 68º25'05"W, elev. 1500 m,	lower montane cloud forest	corticolous,	18 Nov. 2016	M. Kukwa	-14.675278	-68.418056	1500	197	91	71	1212	258	131	127	205	180	209	178	1415	215	27
18919_2	Clade C	C34	OK534081	-	Parmeliaceae	Parmotrema virescens	foliose	usnic acid, protocetraric acid	0	0	0	0	0	1	1	0	0	0	0	1	0	0	0	0	1	0	Bolivia,	Dept. La Paz, Prov. Franz Tamayo, between Mapiri and Apollo, 14º40’31"S, 68º25'05"W, elev. 1500 m,	lower montane cloud forest	corticolous,	18 Nov. 2016	M. Kukwa	-14.675278	-68.418056	1500	197	91	71	1212	258	131	127	205	180	209	178	1415	215	27
18921_2	Clade C	C06	OK534082	OK492152	Physciaceae	Heterodermia sp.	foliose	atranorin, zeorin	0	0	0	0	0	1	0	0	0	0	1	0	0	0	1	0	0	0	Bolivia,	Dept. La Paz, Prov. Franz Tamayo, between Mapiri and Apollo, 14º40’31"S, 68º25'05"W, elev. 1500 m,	lower montane cloud forest	corticolous,	18 Nov. 2016	M. Kukwa	-14.675278	-68.418056	1500	197	91	71	1212	258	131	127	205	180	209	178	1415	215	27
18928	Clade C	C09	OK534083	-	Lecanoraceae	Lecanora sp. 30	crustose	atranorin, usnic acid, 2’-O-methylperlatolic acid	0	0	0	0	1	1	0	0	0	0	0	1	0	0	1	0	0	0	Bolivia,	Dept. La Paz, Prov. Franz Tamayo, between Mapiri and Apollo, 14º40’31"S, 68º25'05"W, elev. 1500 m,	lower montane cloud forest	corticolous,	18 Nov. 2016	M. Kukwa	-14.675278	-68.418056	1500	197	91	71	1212	258	131	127	205	180	209	178	1415	215	27
18932a	Clade C	C09	OK534084	-	Parmeliaceae	Usnea sp.	fruticose	usnic acid, protocetraric acid	0	0	0	0	0	0	0	1	0	0	0	1	0	0	0	0	0	1	Bolivia,	Dept. La Paz, Prov. Franz Tamayo, between Mapiri and Apollo, 14º40’31"S, 68º25'05"W, elev. 1500 m,	lower montane cloud forest	corticolous,	18 Nov. 2016	M. Kukwa	-14.675278	-68.418056	1500	197	91	71	1212	258	131	127	205	180	209	178	1415	215	27
18938a	Clade C	C09	OK534085	-	Parmeliaceae	Usnea sp.	fruticose	usnic acid, protocetraric acid	0	0	0	0	0	0	0	1	0	0	0	1	0	0	0	0	0	1	Bolivia,	Dept. La Paz, Prov. Franz Tamayo, between Mapiri and Apollo, 14º40’31"S, 68º25'05"W, elev. 1500 m,	lower montane cloud forest	corticolous,	18 Nov. 2016	M. Kukwa	-14.675278	-68.418056	1500	197	91	71	1212	258	131	127	205	180	209	178	1415	215	27
18943a	Clade C	C04	OK534086	-	Parmeliaceae	Usnea sp.	fruticose	usnic acid, diffractaic acid	0	0	0	0	0	1	0	0	0	0	0	1	0	0	0	0	0	1	Bolivia,	Dept. La Paz, Prov. Franz Tamayo, between Mapiri and Apollo, 14º40’31"S, 68º25'05"W, elev. 1500 m,	lower montane cloud forest	corticolous,	18 Nov. 2016	M. Kukwa	-14.675278	-68.418056	1500	197	91	71	1212	258	131	127	205	180	209	178	1415	215	27
19477a	Clade C	C09	OK534087	-	Parmeliaceae	Usnea sp.	fruticose	usnic acid, stictic acid complex	0	0	0	0	0	0	0	1	0	0	0	1	0	0	0	0	0	1	Bolivia,	Dept. Santa Cruz, Prov. Comarapa, Matanza, 17°55'32”S, 64°18'40”W, elev. 1940 m,	lower montane cloud forest	corticolous,	15 May 2017	M. Kukwa	-17.9255556	-64.31	1940	183	122	70	1645	259	87	172	202	162	202	160	640	118	15
19513a	Clade C	C03	OK534088	-	Ramlinaceae	Ramalina celastri	fruticose	usnic acid	0	0	0	0	0	0	0	0	0	0	0	1	0	0	1	0	0	0	Bolivia,	Dept. Santa Cruz, Prov. Comarapa, Matanza, 17°55'32”S, 64°18'40”W, elev. 1940 m,	lower montane cloud forest	corticolous,	15 May 2017	M. Kukwa	-17.9255556	-64.31	1940	183	122	70	1645	259	87	172	202	162	202	160	640	118	15
19521a	Clade C	C10	OK534089	-	Haematommataceae	Haematomma cf. guyanense	crustose	atranorin, substance of placodiolic acid group	0	0	0	0	0	1	0	0	0	0	0	1	0	0	1	0	1	0	Bolivia,	Dept. Santa Cruz, Prov. Florida, road to la Yunga de Mairana, 18°06’04”S, 63°55’58”W, 1905 m,	lower montane cloud forest	corticolous,	16 May 2017	M. Kukwa	-18.10111	-63.932778	1905	184	122	70	1738	262	90	172	203	161	203	159	637	121	11
28036A	Clade I	I19	OK534090	-	Physciaceae	Polyblastidium corallophorum	foliose	atranorin, zeorin	0	0	0	0	0	1	0	0	0	0	1	0	0	0	0	1	0	0	Bolivia,	3	upper montane cloud forest 1	corticolous,	6 Nov. 2016	M. Kukwa	-17.4952778	-65.27472	2210	163	167	70	1821	272	34	238	175	137	183	137	929	190	10
28089B	Clade A	A05	OK534091	-	Parmeliaceae	Hypotrachyna cirrhata	foliose	atranorin, salazinic acid	0	0	0	0	0	1	0	1	0	0	0	0	0	0	0	1	0	0	Bolivia,	Dept. Cochabamba, Prov. Carrasco, Parque Nacional Carrasco, Sehuencas, 17º29’43"S, 65º16'29"W, elev. 2210 m,	upper montane cloud forest 1	corticolous,	6 Nov. 2016	M. Kukwa	-17.4952778	-65.27472	2210	163	167	70	1821	272	34	238	175	137	183	137	929	190	10
23335	Clade I	I15	-	OK492153	Caliciaceae	Buellia sp. 1	crustose	Norstictic acid	0	0	0	0	0	0	0	1	0	0	0	0	0	0	NA	NA	NA	NA	Bolivia,	La Paz, Nor Yungas, Rio Choquetanka, near Pongo village, near the Coroico-La Paz road, Páramo Yungueño, 3822 m, 16°19’28”S 67°57’21”W	upper montane cloud forest 2	saxicolous,	29 Jun 2017	A. Flakus 23335	-16.324444	-67.955833	3822	144	145	73	1204	231	35	196	153	126	155	126	838	170	10
29952	Clade I	I15	-	OK492154	Caliciaceae	Buellia sp. 3	crustose	no substances	1	0	0	0	0	0	0	0	0	0	0	0	0	0	NA	NA	NA	NA	Bolivia,	La Paz, Nor Yungas, Rio Choquetanka, near Pongo village, near the Coroico-La Paz, road, Páramo Yungueño, 3822 m, 16°19’28”S 67°57’21”W	upper montane cloud forest 2	saxicolous,	26 Nov 2011	A. Flakus 29952 & P. Rodriguez de Flakus	-16.324444	-67.955833	3822	144	145	73	1204	231	35	196	153	126	155	126	838	170	10
[truncated: 5 more columns]

## Sheet: Table S2
Supplementary Table 2. The PCR condition used in this study to amplify the ITS rDNA region, the chloroplast rbcL marker.
Region		ITS rDNA region (algal)		chloroplast rbcL gene	ITS rDNA region (fungal)
Primer name		ITS1T and ITS4T (Kroken & Taylor, 2000)	AL1500bf (Helms et al. 2001) and ITS4M (Guzow-Krzemińska 2006)	PRASF1 (Nozaki et al. 1995) and a-ch-rbcL-991-30-MPN (Nelsen et al. 2011)	ITS1F (Gardes and Bruns, 1993) and ITS4A (Kroken and Taylor 2001)
initial denaturation		94°C for 2 min	95°C for 2 min	95°C for 2 min	94°C for 3 min
35 cycles	denaturation	95°C for 30 s	95°C for 45 s	95°C for 1 min	94°C for 30 s
	annealing	56°C for 30 s	51°C for 40 s	60°C for 1 min	54°C for 30 s
	elongation	72°C for 1 min	72°C for 1 min 20 s	72°C for 1 min	72°C for 1 min
final extension		72°C for 5 min	72°C for 5 min	72°C for 7 min	72°C for 10 min

## Sheet: Table S3
Supplementary Table S3. Sequences of ITS rDNA, rbcL and cox2 markers of Trebouxia downloaded from GeneBank and used in this study in phylogenetic inference.
OTU	Study	ITS	cox2	rbcL
A01	Leavitt et al. 2015	KR912355	KR914200	KR914277
A01	Leavitt et al. 2015	KR912367	KR914202	KR914373
A01	Leavitt et al. 2015	KR912377	KR914203	KR914279
A01	Leavitt et al. 2015	KR912394	KR914204	KR914375
A01	Leavitt et al. 2015	KR912538	KR914205	KR914283
A02	Leavitt et al. 2015	KR912571	-	-
A02	Leavitt et al. 2015	KR912585	KR914206	KR914285
A02	Leavitt et al. 2015	KR912640	-	KR914286
A02	Leavitt et al. 2015	KR912646	KR914207	KR914287
A02	Leavitt et al. 2015	KR912659	KR914208	KR914288
A03	Leavitt et al. 2015	KR912768	-	KR914289
A03	Leavitt et al. 2015	KR912778	KR914209	KR914290
A03	Leavitt et al. 2015	KR912802	-	KR914291
A03	Leavitt et al. 2015	KR912808	-	KR914292
A03	Leavitt et al. 2015	KR912827	KR914210	KR914293
A04	Muggia et al. 2020	MT127636	-	-
A10	Muggia et al. 2014	KJ754247	-	KJ754351
A10	Leavitt et al. 2015	KR913183	-	KR914319
A10	Leavitt et al. 2015	KR913187	KR914231	KR914320
A10	Leavitt et al. 2015	KR913190	KR914232	KR914321
A10	Leavitt et al. 2015	KR913192	KR914233	KR914322
A04	Ruprecht et al. 2012	JN204826	-	-
A04	Leavitt et al. 2015	KR912846	-	KR914295
A04	Leavitt et al. 2015	KR912863	KR914212	-
A04	Leavitt et al. 2015	KR912891	KR914213	KR914296
A04	Leavitt et al. 2015	KR912904	KR914214	KR914297
A05	Muggia et al. 2020	MT127641	-	-
A05	Muggia et al. 2020	MT127643	-	-
A05	Leavitt et al. 2015	KR912909	-	KR914298
A05	Leavitt et al. 2015	KR912912	-	KR914299
A05	Leavitt et al. 2015	KR912930	-	KR914300
A06	Leavitt et al. 2015	KR912987	KR914215	KR914301
A06	Leavitt et al. 2015	KR912996	KR914216	KR914302
A06	Leavitt et al. 2015	KR913011	KR914217	KR914303
A06	Leavitt et al. 2015	KR913015	KR914218	KR914304
A06	Leavitt et al. 2015	KR913027	KR914219	KR914305
A07	Leavitt et al. 2015	KR913043	KR914220	KR914306
A07	Leavitt et al. 2015	KR913063	KR914221	-
A07	Leavitt et al. 2015	KR913080	-	KR914308
A07	Leavitt et al. 2015	KR913082	KR914222	KR914309
A07	Leavitt et al. 2015	KR913090	KR914223	KR914310
A08	Leavitt et al. 2015	KR913100	KR914224	KR914311
A08	Leavitt et al. 2015	KR913102	KR914225	KR914312
A08	Leavitt et al. 2015	KR913104	KR914226	KR914313
A08	Leavitt et al. 2015	KR913113	KR914227	KR914314
A08	Leavitt et al. 2015	KR913123	KR914228	KR914315
A09	Muggia et al. 2020	MT127646	-	-
A09	Leavitt et al. 2015	KR913151	-	-
A09	Leavitt et al. 2015	KR913154	-	KR914316
A09	Leavitt et al. 2015	KR913169	KR914229	KR914317
A09	Leavitt et al. 2015	KR913178	KR914230	KR914318
A11	Beck et al. 2002	AF344176	-	-
A11	Friedl et al. 2000	AJ249565	-	-
A11	Leavitt et al. 2015	KR913194	KR914234	KR914323
A11	Leavitt et al. 2015	KR913196	KR914235	KR914324
A11	Leavitt et al. 2015	KR913198	-	KR914325
A12	Leavitt et al. 2015	KR913202	KR914236	KR914326
A12	Leavitt et al. 2015	KR913204	KR914237	KR914327
A12	Leavitt et al. 2015	KR913205	KR914238	KR914328
A12	Leavitt et al. 2015	KR913206	KR914239	KR914329
A12	Leavitt et al. 2015	KR913208	-	KR914330
A13	Nyati et al. 2014	AM159216	-	-
A13	Leavitt et al. 2015	KR913212	-	KR914331
A13	Leavitt et al. 2015	KR913213	-	KR914332
A13	Nyati et al. 2014	AJ969519	-	-
A13	Nyati et al. 2014	AJ969591	-	-
A13	Nyati et al. 2014	AJ969528	-	AJ969670
A14	Leavitt et al. 2015	KR913215	KR914240	KR914333
A14	Leavitt et al. 2015	KR913216	-	-
A14	Leavitt et al. 2015	KR913217	KR914241	KR914334
A14	Leavitt et al. 2015	KR913220	KR914242	KR914335
A14	Leavitt et al. 2015	KR913221	KR914243	KR914336
A15	Friedl et al. 2000	AJ249577	-	-
A15	Helms et a. 2001	AJ293790	-	-
A15	Guzow-Krzemińska 2006	AY703900	-	-
A15	Leavitt et al. 2015	KR913222	-	-
A15	Leavitt et al. 2015	KR913223	KR914244	KR914337
A16	Leavitt et al. 2015	KR913224	KR914245	KR914338
A16	Leavitt et al. 2015	KR913225	KR914246	KR914339
A16	Leavitt et al. 2015	KR913226	KR914247	KR914340
A16	Leavitt et al. 2015	KR913228	KR914248	KR914341
A16	Leavitt et al. 2015	KR913229	KR914249	KR914342
A17	Leavitt et al. 2015	KR913230	-	KR914343
A17	Leavitt et al. 2015	KR913231	-	-
A17	Leavitt et al. 2015	KR913232	KR914250	KR914344
A17	Leavitt et al. 2015	KR913233	-	-
A17	Leavitt et al. 2015	KR913235	-	KR914345
A18	Leavitt et al. 2015	KR913236	KR914251	KR914346
A18	Leavitt et al. 2015	KR913237	KR914252	KR914347
A18	Leavitt et al. 2015	KR913238	KR914253	KR914348
A18	Leavitt et al. 2015	KR913239	KR914254	KR914349
A18	Leavitt et al. 2015	KR913240	KR914255	KR914350
A19	Leavitt et al. 2015	KR913241	-	-
A19	Leavitt et al. 2015	KR913242	-	-
A19	Leavitt et al. 2015	KR913243	-	-
A19	Leavitt et al. 2015	KR913244	-	-
A19	Leavitt et al. 2015	KR913245	-	-
A20	Leavitt et al. 2015	KR913247	KR914257	-
A20	Leavitt et al. 2015	KR913248	KR914258	KR914352
A20	Leavitt et al. 2015	KR913249	KR914259	KR914353
A20	Leavitt et al. 2015	KR913246	KR914256	KR914351
A21	Leavitt et al. 2015	KR913250	KR914260	KR914354
A21	Leavitt et al. 2015	KR913251	KR914261	KR914355
A21	Leavitt et al. 2015	KR913252	-	KR914356
A21	Leavitt et al. 2015	KR913253	-	KR914357
A22	Leavitt et al. 2015	KR913254	KR914262	KR914358
A22	Leavitt et al. 2015	KR913255	KR914263	KR914359
A22	Leavitt et al. 2015	KR913256	KR914264	KR914360
A23	del Campo et al. 2010	FJ626734	-	-
A23	Kroken & Taylor 2000	AF242470	-	-
A23	del Campo et al. 2010	FJ626734	-	AB19485
A24	Tibell & Beck 2002	AF453259	-	-
A24	Leavitt et al. 2015	KR913257	-	-
A24	Leavitt et al. 2015	KR913258	-	-
A25	Leavitt et al. 2015	KR913259	KR914265	KR914361
A25	Leavitt et al. 2015	KR913260	KR914266	KR914362
A26	Leavitt et al. 2015	KR913261	KR914267	KR914363
A26	Leavitt et al. 2015	KR913262	KR914268	KR914364
A27	Leavitt et al. 2015	KR913263	KR914269	KR914365
A27	Leavitt et al. 2015	KR913264	KR914270	KR914366
A28	Muggia et al. 2020	MT127647	-	-
A28	Muggia et al. 2020	MT127648	-	-
A28	Leavitt et al. 2015	KR913265	KR914271	KR914367
A29	Muggia et al. 2014	KJ754246	-	KM091768
A29	GenBank	HQ026182	-	-
A29	Muggia et al. 2014	KJ754245	-	KJ754346
A29	Leavitt et al. 2015	KR913266	-	KR914368
A29	Muggia et al. 2014	KJ754243	-	KM091756
A29	Muggia et al. 2014	KJ754241	-	KJ754347
A30	Leavitt et al. 2015	KR913267	KR914272	KR914369
A31	Leavitt et al. 2015	KR913268	-	-
A32	Leavitt et al. 2015	KR913269	KR914273	KR914370
A33	Nyati et al. 2014	AJ969550	-	AM158967
A33	Nyati et al. 2014	AJ969576	-	AJ969655
A33	Nyati et al. 2014	AJ970889	-	AM159504
A33	Nyati et al. 2014	AJ969539	-	AM158965
A33	del Campo et al. 2010	FJ626728	-	-
A34	Leavitt et al. 2015	KR913270	-	-
A35	Nyati et al. 2014	AJ969545	-	-
A35	Muggia et al. 2014	KJ754237	-	KM091741
A35	Muggia et al. 2014	KJ754240	-	KM091793
A35	Nyati et al. 2014	AJ969545	-	AM158967
A35	Nyati et al. 2014	AJ969550	-	AM158967
A35	Voytsekhovich & Beck 2016	KT819918	-	-
A36	Nyati et al. 2014	AJ969540	-	AJ969664
A37	Muggia et al. 2014	KJ754236	-	-
A38	Helms et a. 2001	AJ293783	-	-
A38	Helms et a. 2001	AJ293789	-	-
A38	Romeike et al. 2002	AJ431577	-	-
A38	Romeike et al. 2002	AJ431579	-	-
A38	Romeike et al. 2002	AJ431591	-	-
A39	del Campo et al. 2013	GU252182	-	-
A39	del Campo et al. 2013	GU252197	-	-
A39	del Campo et al. 2013	GU252200	-	-
A40	Nyati et al. 2014	AJ969515	-	AJ969659
A41	Muggia et al. 2020	MT127650	-	-
A42	Muggia et al. 2020	MT127651	-	-
A42	Muggia et al. 2020	MT127652	-	-
A42	Muggia et al. 2020	MT127653	-	-
A43	Muggia et al. 2020	MT127654	-	-
A43	Muggia et al. 2020	MT127655	-	-
A43	Muggia et al. 2020	MT127656	-	-
A44	Muggia et al. 2020	MT127657	-	-
A44	Muggia et al. 2020	MT127658	-	-
A44	Muggia et al. 2020	MT127659	-	-
A45	Lindgren et al. 2014	KJ576675	-	-
A45	Lindgren et al. 2014	KJ576675	-	-
A46	Gasulla et al. 2010	FJ792797	-	-
A46	Nyati et al. 2014	AJ969583	-	AJ969660
A47	Nyati et al. 2014	AJ969505	-	AJ969662
A48	Nyati et al. 2014	AJ969562	-	-
A48	Nyati et al. 2014	AJ969541	-	AJ969651
A48	Nyati et al. 2014	AJ969551	-	AM158961
A48	Nyati et al. 2014	AJ969586	-	AJ969649
A48	Nyati et al. 2014	AJ969587	-	AJ969650
A48	Nyati et al. 2014	AJ969589	-	AJ969667
A49	Muggia et al. 2020	MT127660	-	-
A50	Muggia et al. 2014	KJ754239	-	-
A51	Nyati et al. 2014	AM159210	-	-
A51	Nyati et al. 2014	AJ969534	-	AJ969652
C01	Leavitt et al. 2015	KR913271	-	-
C02	Leavitt et al. 2015	KR913285	-	-
C03	Muggia et al. 2020	MT127661	-	-
C03	Muggia et al. 2020	MT127662	-	MT135796
C03	Friedl et al. 2000	AJ249573	-	-
C04	Leavitt et al. 2015	KR913286	-	-
C05	Friedl et al. 2000	AJ249567	-	-
C06	Leavitt et al. 2015	KR913288	-	MT135797
C07	Friedl et al. 2000	AJ249574	-	-
C08	Muggia et al. 2020	MT127663	-	MT135798
C09	Muggia et al. 2020	MT127664	-	MT135799
C09	Muggia et al. 2020	MT127666	-	MT135800
C09	Muggia et al. 2020	MT127690	-	MT135801
C09	Muggia et al. 2020	MT127684	-	MT135802
C09	Muggia et al. 2020	MT127687	-	MT135803
C09	Bhattacharya et al. 1996	Z68702	-	-
C10	Muggia et al. 2020	MT127691	-	MT135804
C10	Muggia et al. 2020	MT127693	-	-
C10	Muggia et al. 2020	MT127695	-	-
C10	Muggia et al. 2020	MT127694	-	-
C10	Ohmura et al. 2006	AB177819	-	-
C11	Muggia et al. 2020	MT127699	-	MT135805
C12	Muggia et al. 2020	MT127700	-	MT135806
C13	Muggia et al. 2020	MT127701	-	-
C13	Muggia et al. 2020	MT127702	-	MT135807
C13	Muggia et al. 2020	MT127703	-	MT135808
C14	Muggia et al. 2020	MT127704	-	-
C14	Muggia et al. 2020	MT127705	-	MT135809
C14	Muggia et al. 2020	MT127706	-	-
C15	Muggia et al. 2020	MT127707	-	MT135810
C15	Muggia et al. 2020	MT127708	-	MT135811
C16	Muggia et al. 2020	MT127709	-	MT135812
C17	Muggia et al. 2020	MT127710	-	-
C17	Muggia et al. 2020	MT127711	-	-
C17	Muggia et al. 2020	MT127712	-	-
C17	Muggia et al. 2020	MT127714	-	-
C17	Muggia et al. 2020	MT127717	-	-
C18	Muggia et al. 2020	MT127718	-	MT135813
C19	Muggia et al. 2020	MT127719	-	MT135814
C20	Muggia et al. 2020	MT127721	-	-
C20	Muggia et al. 2020	MT127722	-	-
C20	Muggia et al. 2020	MT127723	-	-
C20	Muggia et al. 2020	MT127724	-	-
C20	Muggia et al. 2020	MT127725	-	-
C21	Muggia et al. 2020	MT127726	-	MT135815
C22	Muggia et al. 2020	MT127727	-	MT135816
C22	Muggia et al. 2020	MT127728	-	-
C23	Muggia et al. 2020	MT127729	-	MT135817
C24	Muggia et al. 2020	MT127730	-	-
C24	Muggia et al. 2020	MT127731	-	-
C24	Muggia et al. 2020	MT127732	-	MT135818
C24	Muggia et al. 2020	MT127733	-	-
C25	Muggia et al. 2020	MT127734	-	MT135819
C25	Muggia et al. 2020	MT127735	-	MT135820
C25	Friedl et al. 2000	AJ249574	-	-
C26	Muggia et al. 2020	MT127736	-	-
C26	Muggia et al. 2020	MT127737	-	MT135821
C26	Muggia et al. 2020	MT127738	-	-
C26	Muggia et al. 2020	MT127739	-	-
C26	Muggia et al. 2020	MT127740	-	-
C27	Muggia et al. 2020	MT127742	-	-
C27	Muggia et al. 2020	MT127743	-	-
C28	Muggia et al. 2020	MT127744	-	MT135822
C29	Muggia et al. 2020	MT127745	-	MT135823
C30	Muggia et al. 2020	MT127746	-	-
C30	Muggia et al. 2020	MT127747	-	MT135824
C30	Muggia et al. 2020	MT127748	-	-
C31	Muggia et al. 2020	MT127749	-	-
C31	Muggia et al. 2020	MT127750	-	-
C31	Muggia et al. 2020	MT127751	-	-
I01	Leavitt et al. 2015	KR913295	-	MT135825
I01	Leavitt et al. 2015	KR913313	-	MT135826
I01	Leavitt et al. 2015	KR913405	-	MT135827
I01	Leavitt et al. 2015	KR913474	-	MT135828
I01	Leavitt et al. 2015	KR913696	-	MT135829
I01	Leavitt et al. 2015	KR913720	-	MT135830
I01	Nyati et al. 2014	AJ969636	-	AF242467
I01	Leavitt et al. 2015	KR913846	-	MT135831
I03	Leavitt et al. 2015	KR913991	-	-
I03	Leavitt et al. 2015	KR913992	-	-
I03	Leavitt et al. 2015	KR913993	-	-
I03	Leavitt et al. 2015	KR913994	-	-
I03	Kroken & Taylor 2000	AF242467	-	-
I04	Nyati et al. 2014	AJ969605	-	AJ969636
I04	Leavitt et al. 2015	KR914009	-	MT135832
I04	Leavitt et al. 2015	KR914014	-	MT135833
I04	Leavitt et al. 2015	KR913839	-	-
I04	Nyati et al. 2014	AF242469	-	AJ969635
I02	Leavitt et al. 2015	KR913854	-	MT135834
I02	Leavitt et al. 2015	KR913886	-	MT135835
I02	Leavitt et al. 2015	KR913919	-	MT135836
I02	Leavitt et al. 2015	KR913922	-	MT135837
I02	Leavitt et al. 2015	KR913933	-	MT135838
I02	Leavitt et al. 2015	KR913940	-	MT135839
I02	Leavitt et al. 2015	KR913560	-	MT135840
I02	Leavitt et al. 2015	KR913965	-	MT135841
I02	Leavitt et al. 2015	KR913967	-	MT135842
I02	Leavitt et al. 2015	KR913980	-	MT135843
I02	Leavitt et al. 2015	KR913985	-	MT135844
I05	Friedl et al. 2000	AJ249575	-	-
I05	Leavitt et al. 2015	KR914020	-	MT135845
I05	Nyati et al. 2014	AJ969579	-	AJ969640
I05	Nyati et al. 2014	AJ969532	-	AJ969642
I05	Bhattacharya et al. 1996	Z68697	-	-
I06	Leavitt et al. 2015	KR914029	-	MT135846
I06	Leavitt et al. 2015	KR914030	-	MT135847
I06	Leavitt et al. 2015	KR914031	-	MT135848
I06	Leavitt et al. 2015	KR914032	-	MT135849
I06	Leavitt et al. 2015	KR914034	-	-
I07	Leavitt et al. 2015	KR914035	-	MT135850
I07	Leavitt et al. 2015	KR914036	-	MT135851
I07	Leavitt et al. 2015	KR914037	-	MT135852
I07	Leavitt et al. 2015	KR914038	-	MT135853
I08	Muggia et al. 2020	MT127755	-	-
I08	Leavitt et al. 2015	KR914040	-	MT135856
I08	Leavitt et al. 2015	KR914041	-	MT135857
I08	Leavitt et al. 2015	KR914042	-	MT135858
I08	Leavitt et al. 2015	KR914043	-	MT135859
I09	Leavitt et al. 2015	KR914044	-	MT135860
I09	Leavitt et al. 2015	KR914045	-	MT135861
I09	Leavitt et al. 2015	KR914046	-	MT135862
I10	Leavitt et al. 2015	KR914047	-	MT135863
I10	Leavitt et al. 2015	KR914048	-	MT135864
I10	Leavitt et al. 2015	KR914049	-	MT135865
I11	Leavitt et al. 2015	KR914050	-	-
I11	Leavitt et al. 2015	KR914051	-	MT135866
I12	Leavitt et al. 2015	KR914052	-	MT135867
I12	Leavitt et al. 2015	KR914053	-	-
I13	Leavitt et al. 2015	KR914054	-	-
I14	Leavitt et al. 2015	KR914055	-	MT135868
I15	Muggia et al. 2020	MT127756	-	-
I15	Muggia et al. 2020	MT127757	-	-
I15	Muggia et al. 2020	MT127759	-	-
I15	Muggia et al. 2020	MT127762	-	-
I15	Leavitt et al. 2015	KR914056	-	-
I16	Muggia et al. 2020	MT127763	-	-
I16	Werth 2012	EU717912	-	-
I16	Werth 2012	EU717913	-	-
I17	Muggia et al. 2020	MT127764	-	-
I17	Muggia et al. 2020	MT127767	-	MT135869
I17	Muggia et al. 2020	MT127769	-	-
I17	Muggia et al. 2020	MT127770	-	-
I17	Muggia et al. 2020	MT127771	-	-
I18	Muggia et al. 2020	MT127775	-	-
I18	Muggia et al. 2020	MT127776	-	-
I18	Muggia et al. 2020	MT127777	-	-
I18	Muggia et al. 2020	MT127778	-	-
I18	Muggia et al. 2014	KJ754203	-	KJ754337
I18	Muggia et al. 2014	KJ754204	-	KJ754338
S01	Leavitt et al. 2015	FJ170679	MT135908	MT135870
S01	Leavitt et al. 2015	FJ170522	MT135909	MT135871
S01	Leavitt et al. 2015	FJ170723	MT135910	MT135872
S01	Leavitt et al. 2015	FJ170726	MT135911	MT135873
S01	Leavitt et al. 2015	FJ170493	MT135912	MT135874
S02	Lindgren et al. 2014	KJ576663	KJ599522	-
S02	Leavitt et al. 2015	KR914065	MT135913	MT135875
S02	Leavitt et al. 2015	KR914068	MT135914	MT135876
S02	Leavitt et al. 2015	KR914071	MT135915	MT135877
S02	Leavitt et al. 2015	KR914076	MT135916	MT135878
S03	Leavitt et al. 2015	KR914092	MT135917	MT135880
S03	Leavitt et al. 2015	KR914094	MT135918	MT135881
S03	Leavitt et al. 2015	KR914098	MT135919	MT135882
S03	Leavitt et al. 2015	KR914101	MT135920	MT135883
S07	Leavitt et al. 2015	KR914194	MT135921	MT135884
S07	Leavitt et al. 2015	KR914196	MT135922	MT135885
S07	Leavitt et al. 2015	KR914197	MT135923	MT135886
S07	Leavitt et al. 2015	KR914198	MT135924	MT135887
S07	Leavitt et al. 2015	KR914199	MT135925	MT135888
S08	Fernandez-Mendoza et al. 2011	GQ375345	-	-
S08	Sadowska-des et al. 2014	KJ623944	KJ623968	KJ623992
S11	del Campo et al. 2010	FJ626726	-	-
S16	Lindgren et al. 2014	KJ576708	-	-
S03	Leavitt et al. 2015	KR914112	MT135927	MT135890
S04	Leavitt et al. 2015	KR914113	MT135928	MT135891
S04	Leavitt et al. 2015	KR914130	MT135929	MT135892
S04	Leavitt et al. 2015	KR914136	MT135930	MT135893
S04	Leavitt et al. 2015	KR914150	MT135931	MT135894
S04	Leavitt et al. 2015	KR914151	MT135932	MT135895
S05	Leavitt et al. 2015	FJ170746	MT135933	MT135896
S05	Leavitt et al. 2015	KR914164	MT135934	MT135897
S05	Leavitt et al. 2015	KR914165	MT135935	MT135898
S05	Leavitt et al. 2015	KR914166	MT135936	MT135899
S05	Leavitt et al. 2015	KR914168	MT135937	MT135900
S06	Leavitt et al. 2015	KR914169	MT135938	MT135901
S06	Leavitt et al. 2015	KR914173	MT135939	MT135902
S06	Leavitt et al. 2015	KR914180	MT135940	MT135903
S06	Leavitt et al. 2015	KR914182	MT135941	MT135904
S09	Sadowska-des et al. 2013	JX474334	JX474244	JX474289
S09	Sadowska-des et al. 2013	JX474349	JX474259	JX474304
S09	Sadowska-des et al. 2013	JX474357	JX474267	JX474312
S09	Sadowska-des et al. 2014	KJ623942	KJ623966	KJ623990
S10	Sadowska-des et al. 2014	KJ623927	KJ623951	KJ623975
S10	Sadowska-des et al. 2014	KJ623934	KJ623958	KJ623982
S10	Sadowska-des et al. 2014	KJ623930	KJ623954	KJ623978
S10	Sadowska-des et al. 2014	KJ623935	KJ623959	KJ623983
S10	Sadowska-des et al. 2014	KJ623928	KJ623952	KJ623976
S12	GenBank	GU124701	-	-
S13	del Campo et al. 2010	FJ626727	-	-
S14	Muggia et al. 2014	KJ754220	-	KJ754358
S15	Muggia et al. 2014	KJ754221	-	-
S18	Sadowska-des et al. 2014	KJ623947	KJ623971	KJ623995
S19	Muggia et al. 2014	KJ754227	-	-
S19	Muggia et al. 2014	KJ754234	-	-
S20	Sadowska-des et al. 2014	KJ623937	KJ623961	KJ623985
S20	Sadowska-des et al. 2014	KJ623936	KJ623960	KJ623984
S20	Sadowska-des et al. 2014	KJ623938	KJ623962	KJ623986
S21	Ruprecht et al. 2012	JN204749	-	-
S21	Ruprecht et al. 2012	JN204771	-	-
S21	Ruprecht et al. 2012	JN204811	-	-
S21	Ruprecht et al. 2012	JN204812	-	-
S21	Perez-Ortega et al. 2012	JX036273	-	-
S22	Lindgren et al. 2014	KJ576669	-	-
S22	Lindgren et al. 2014	KJ576641	-	-
S22	Lindgren et al. 2014	KJ576670	KJ599540	-
S23	Lindgren et al. 2014	KJ576642	KJ599488	-
A54	Moya et al.. 2019	MN622995	-	-
A55	Voytsekhovich and Beck, 2015	KT819993	-	-
A57	Molins et al. 2018	MH035958	-	-
A52	Moya et al.. 2017	MN622994	-	-
S52	Molins et al. 2018	MH035971	-	-
I36	Fryday et al. 2020	MT622498	-	-
I51	Molins et al. 2018	MH035948	-	-
I51	Molins et al. 2018	MH035964	-	-
I52	Molins et al. 2018	MH035938	-	-
A	Molins et al. 2018	MH035926	-	-
C50	Škaloud et al. 2018	MF192896	-	-

## Sheet: Table S4
Supplementary Table S4. Summary of occurrence of particular Trebouxia lineages in selected habitat types in Bolivia. In proper color are marked lineages that were observed in particular habitat – red for open high Andean vegetation, orange for upper montane cloud forest part 1, yellow for upper montane cloud forest 1, and green for lower montane cloud forest. Lineages that were identified in more…
Habitat/Trebouxia lineage	A05	A29	A31	A41	A43	A49	A54	A64	A65	C02	C03	C04	C06	C09	C10	C13	C18	C32	C33	C34	I05	I15	I18	I19	I21	I22	I20	I23	I24	I25	I26	I27	I28	I29	I30	I31	S10	S02	S07
open high Andean vegetation			1	1		1			2													3	6												6	2		1	3
upper montane cloud forest 2	14	1								2				3							1	5		5			1								6
upper montane cloud forest 1	6				1	1	1	1	1	19	1			71	2	2				1	1	3	2	58					1			1	1	20			1
lower montane cloud forest								2		7	8	2	2	46	29	19	1	2	2	6		5		2	2	1		1		9	1	1		4	1

## Sheet: Table S5
Supplementary Table S5. Results of distance-based redundancy analyzes (dbRDA) used to select statistically significant predicators for explaining variation for each data sets used in variation partitioning analyses.
		All secondary metabolities (N=2880)	Clade A secondary metabolities (N=1080)	Clade C secondary metabolities N=347	Clede I secondary metabolities N=381	Clade S secondary metabolities N=1072	BOLIVIAN N=412	Hypotrachyna N=60	Heterodermia N=21	Usnea N=51	Lecanora N=155	Lepra N=48	Parmotrema N=138	Pertusaria N=33	Polyblastidium N=28	Lecidea N=100	Xanthoparmelia N=431
Altitude		0.005 *	0.005 *	0.005 *	0.005 *	0.005 *	0.005 *	Pr>F	Pr>F	Pr>F	0.005 **	0.005 **	0.005 **	0.005 **	0.04 *	0.01 **	0.005 **
Climate
	BIO 1	0.005 **	0.005 **	0.005 **	0.005 *	0.005 *	0.005 *	Pr>F	Pr>F	Pr>F	0.005 **	Pr>F	Pr>F	Pr>F	Pr>F	Pr>F	0.005 **
	BIO 2	0.005 **	0.005 **	0.005 **	0.005 *	0.005 *	Pr>F	Pr>F	Pr>F	Pr>F	0.005 **	0.005 **	Pr>F	Pr>F	0.010 **	Pr>F	0.005 **
	BIO 3	0.005 **	0.005 **	Pr>F	0.005 *	0.005 *	0.005 *	Pr>F	Pr>F	Pr>F	0.005 **	0.010 **	Pr>F	0.005 **	Pr>F	0.010 **	0.005 **
	BIO 4	0.005 **	0.005 **	0.005 **	0.005 *	0.005 *	Pr>F	Pr>F	Pr>F	Pr>F	Pr>F	0.005 **	0.005 *	Pr>F	Pr>F	0.005 **	0.010 **
	BIO 5	0.005 **	0.005 **	0.005 **	0.005 *	0.005 *	Pr>F	Pr>F	Pr>F	Pr>F	0.005 **	0.005 **	Pr>F	Pr>F	Pr>F	Pr>F	Pr>F
	BIO 6	Pr>F	0.005 **	Pr>F	0.005 *	0.005 *	Pr>F	Pr>F	Pr>F	Pr>F	0.005 **	0.005 **	Pr>F	Pr>F	Pr>F	0.005 **	Pr>F
	BIO 7	0.005 **	Pr>F	Pr>F	Pr>F	Pr>F	0.005 *	Pr>F	Pr>F	Pr>F	Pr>F	Pr>F	0.005 *	Pr>F	Pr>F	0.035 *	0.005 **
	BIO 8	0.005 **	0.005 **	0.005 **	0.005 *	0.005 *	Pr>F	Pr>F	Pr>F	Pr>F	Pr>F	0.030 *	Pr>F	Pr>F	Pr>F	Pr>F	Pr>F
	BIO 9	0.005 **	0.005 **	Pr>F	0.005 *	0.005 *	0.005 *	Pr>F	Pr>F	Pr>F	0.005 **	0.005 **	Pr>F	Pr>F	Pr>F	0.005 **	0.005 **
	BIO 10	0.005 **	0.005 **	0.005 **	0.005 *	0.005 *	Pr>F	Pr>F	Pr>F	Pr>F	0.005 **	0.010 **	Pr>F	Pr>F	Pr>F	Pr>F	0.005 **
	BIO 11	0.005 **	0.005 **	0.005 **	0.005 *	0.005 *	Pr>F	Pr>F	Pr>F	Pr>F	0.005 **	0.010 **	Pr>F	Pr>F	Pr>F	0.015 *	0.005 **
	BIO 12	0.005 **	0.005 **	0.005 **	Pr>F	0.005 *	Pr>F	Pr>F	Pr>F	Pr>F	0.005 **	0.005 **	0.005 *	Pr>F	Pr>F	Pr>F	Pr>F
	BIO 13	0.005 **	0.005 **	0.005 **	0.005 *	0.005 *	Pr>F	Pr>F	Pr>F	Pr>F	Pr>F	0.005 **	0.005 *	Pr>F	Pr>F	Pr>F	Pr>F
	BIO 14	0.005 **	0.005 **	0.005 **	Pr>F	0.005 *	Pr>F	Pr>F	Pr>F	Pr>F	0.005 **	0.005 **	Pr>F	Pr>F	Pr>F	Pr>F	0.005 **
	BIO 15	0.005 **	0.005 **	0.005 **	0.005 *	0.005 *	Pr>F	0.015 *	Pr>F	Pr>F	0.005 **	Pr>F	Pr>F	Pr>F	Pr>F	Pr>F	0.015 *
	BIO 16	0.005 **	0.005 **	0.005 **	0.005 *	0.005 *	0.005 *	Pr>F	Pr>F	Pr>F	0.005 **	0.005 **	0.005 *	Pr>F	Pr>F	Pr>F	0.050 *
	BIO 17	0.005 **	0.005 **	Pr>F	Pr>F	0.005 *	Pr>F	Pr>F	Pr>F	Pr>F	0.005 **	0.005 **	0.050 *	Pr>F	Pr>F	Pr>F	Pr>F
	BIO 18	0.005 **	0.005 **	0.005 **	0.005 *	0.005 *	Pr>F	Pr>F	Pr>F	Pr>F	0.005 **	0.030 *	0.005 *	Pr>F	Pr>F	Pr>F	Pr>F
	BIO 19	0.005 **	0.005 **	0.005 **	0.005 *	0.005 *	Pr>F	Pr>F	Pr>F	Pr>F	Pr>F	0.005 **	0.005 *	Pr>F	Pr>F	Pr>F	0.010 **
Geographical distance
	PCNM1	0.005 **	0.005 **	0.005 **	0.005 *	0.005 **	0.005 **	0.005 **	Pr>F	Pr>F	0.005 **	0.005 **	0.005 **	0.005 **	0.04 *	0.005 **	0.005 **
	PCNM2	0.005 **	0.005 **	0.005 **	0.005 *	0.005 **	0.005 **	Pr>F	0.03 *	0.025 *	0.020 *	0.030 *	0.005 **	Pr>F	Pr>F	Pr>F	0.010 **
	PCNM3	0.005 **	0.005 **	0.005 **	0.005 *	0.005 **	0.005 **	Pr>F	Pr>F	Pr>F	0.020 *	0.005 **	Pr>F	Pr>F	0.01 **	0.005 **	-
	PCNM4	0.005 **	0.005 **	0.005 **	0.005 *	0.005 **	0.010 **	Pr>F	Pr>F	Pr>F	0.005 **	Pr>F	0.005 **	0.030 *	Pr>F	0.005 **	0.010 **
	PCNM5	0.005 **	0.005 **	0.005 **	0.005 *	0.005 **	0.035 *	Pr>F	Pr>F	Pr>F	Pr>F	Pr>F	Pr>F	Pr>F	Pr>F	Pr>F	0.005 **
	PCNM6	0.005 **	0.005 **	0.005 **	0.005 *	0.005 **	0.010 **	Pr>F	Pr>F	Pr>F	0.005 **	Pr>F	0.045 *	Pr>F	Pr>F	Pr>F	0.005 **
	PCNM7	0.005 **	0.005 **	0.005 **	Pr>F	0.005 **	0.005 **	Pr>F	Pr>F	Pr>F	Pr>F	Pr>F	0.015 *	Pr>F	Pr>F	Pr>F	-
	PCNM8	0.005 **	0.005 **	0.005 **	0.005 *	0.005 **	Pr>F	Pr>F	Pr>F	Pr>F	Pr>F	Pr>F	Pr>F	Pr>F	Pr>F	Pr>F	0.005 **
	PCNM9	0.005 **	0.005 **	0.005 **	Pr>F	0.005 **	0.005 **	Pr>F	Pr>F	Pr>F	Pr>F	Pr>F	0.005 **	Pr>F	Pr>F	Pr>F	0.005 **
habitat	-	-	-	-	-	-	0.005 **	-	Pr>F	-	-	-	-	-	-	-	-
substrate	-	-	-	-	-	-	0.005 **	-	-	-	-	-	-	-	-	-	-
progpagation mode	-	-	-	-	-	-	0.005 **	-	0.005 **	-	-	-	-	-	-	-	-
thalli formation	-	-	-	-	-	-	Pr>F	-	-	-	-	-	-	-	-	-	-
secondary metabolites
A	no substances	0.005 **	0.005 **	0.005 **	0.005 **	0.005 **	0.005 **	-	-	-	-	Pr>F	-	-	-	0.005 **	-
B	aliphatic (fatty) acids	0.005 **	0.005 **	0.005 **	0.005 **	0.005 **	0.005 **	0.005 **	-	0.005 **	-	0.005 **	0.005 **	0.010 **	-	Pr>F	0.005 **
C	antraquinoses	0.005 **	0.005 **	0.005 **	0.005 **	-	0.005 **	Pr>F	-	-	-	-	-	0.005 **	-	-	-
D	ergochromes	0.005 **	0.005 **	0.005 **	-	-	0.010 **	-	-	-	-	-	Pr>F	-	-	-	-
E	depsones	0.005 **	0.005 **	-	-	-	-	-	-	-	-	0.005 **	-	-	-	-	-
F	orcinol depsides	0.005 **	0.005 **	0.005 **	0.005 **	0.005 **	0.005 **	0.005 **	Pr>F	-	-	0.015 *	0.005 **	0.030 *	-	0.005 **	Pr>F
G	β-orcinol depsides	0.005 **	0.005 **	0.005 **	0.005 **	0.005 **	0.005 **	0.005 **	-	0.005 **	-	0.005 **	0.025 *	-	Pr>F	0.025 *	Pr>F
H	orcinol depsidones	0.005 **	0.005 **	0.005 **	0.005 **	0.005 **	0.005 **	0.005 **	0.035 *	-	-	-	0.005 **	-	-	-	Pr>F
I	β-orcinol depsidones	0.005 **	0.005 **	0.005 **	0.005 **	0.005 **	0.005 **	Pr>F	-	Pr>F	-	0.005 **	0.005 **	0.005 **	Pr>F	0.005 **	0.005 **
J	orcinol tridepsides	0.005 **	0.005 **	0.005 **	0.005 **	0.005 **	0.005 **	0.005 **	-	-	-	-	0.005 **	-	-	0.005 **	-
K	pulvinic acid derivatives	0.005 **	0.005 **	0.005 **	0.005 **	0.005 **	0.015 *	-	0.015 *	-	-	-	-	-	-	-	-
L	terpenoids	0.005 **	0.005 **	0.005 **	0.005 **	0.005 **	0.005 **	-	-	0.005 **	-	-	-	-	0.005 **	-	-
M	usnic acid derivatives	0.005 **	0.005 **	0.005 **	0.035 *	0.005 **	0.005 **	0.005 **	-	-	-	-	0.005 **	-	-	-	0.005 **
N	xanthones	0.005 **	0.005 **	0.005 **	-	0.035 *	0.005 **	Pr>F	Pr>F	-	-	0.005 **	Pr>F	0.005 **	-	-	-
O	pigments	0.005 **	0.005 **	0.005 **	Pr>F	-	0.005 **	Pr>F	-	-	-	Pr>F	Pr>F	-	-	-	-

## Sheet: Table S6
Supplementary Table S6. List of specimens and GenBank accession numbers of ITS rDNA used in this study variation partitioning analyses (N=2880). Altitude above sea level, if not given in the publication, was determined based on a given geographic coordinates using the gps converter (www.gps-coordinates.net).
GENBANK ACCESS NUMBER	Trebouxia clade	SPECIES	GENUS	FAMILY	LOCALITY	LATITUDE	LONGITUDE	ALTITUDE (meters)	SUBSTRATE	Ecoregion I	Ecoregion II	BIO1	BIO2	BIO3	BIO4	BIO5	BIO6	BIO7	BIO8	BIO9	BIO10	BIO11	BIO12	BIO13	BIO14	BIO15	BIO16	BIO17	BIO18	BIO19	SECONDARY METABOLITIES	A	B	C	D	E	F	G	H	I	J	K	L	M	N	O
MT127661	Clade C	Parmotrema ultralucens	Parmotrema	Parmeliaceae	Kenya, Rift Valley, Kericho	-0.4	35.10	2143	NA	Afrotropical	Tropical and subtropical moist broadleaf forests	187	152	85	699	282	105	177	191	194	197	178	1683	245	79	30	606	294	345	394	atranorin, lichexanthone, salazinic acid	0	0	0	0	0	0	1	0	1	0	0	0	0	1	0
MT127662	Clade C	Parmotrema subtinctorum	Parmotrema	Parmeliaceae	Kenya, Mt. Kenya, Gathiuru Forest, Naromoru	-3.367	38.36	1827	NA	Afrotropical	Tropical and subtropical moist broadleaf forests	185	104	68	1492	266	115	151	190	165	203	165	1200	249	14	81	524	54	295	54	upper cortex with atranorin and chloroatranorin (both major) and usnic acid (accessory); medulla with salazinic acid (major), consalazinic acid and norlobaridone (both minor) and protolichesterinic acid (accessory)	0	0	0	0	0	0	1	1	1	0	0	0	1	0	0
MT127663	Clade C	Parmotrema hababianum	Parmotrema	Parmeliaceae	Kenya, Rift Valley, Tinderet forest	-0.63	35.683	1724	NA	Afrotropical	Tropical and subtropical moist broadleaf forests	143	139	83	716	233	67	166	150	148	152	134	1096	168	44	35	376	176	302	282	atranorin, other substances not constant	0	0	0	0	0	0	1	0	0	0	0	0	0	0	0
MT127668	Clade C	Parmotrema subisidiosum	Parmotrema	Parmeliaceae	Kenya, Coast, Mbololo Hill Forest, trail from Mama House to Mbolo Forest Peak	-3.3167	38.45	1766	NA	Afrotropical	Tropical and subtropical moist broadleaf forests	213	107	69	1467	295	142	153	223	193	230	193	1073	211	17	77	442	64	233	78	atranorin, salazinic acid	0	0	0	0	0	0	1	0	1	0	0	0	0	0	0
MT127669	Clade C	Parmotrema planatilobatum	Parmotrema	Parmeliaceae	Kenya, Coast, Mbololo Hill Forest, trail from Mama House to Mbolo Forest Peak	-3.3167	38.45	1766	NA	Afrotropical	Tropical and subtropical moist broadleaf forests	213	107	69	1467	295	142	153	223	193	230	193	1073	211	17	77	442	64	233	78	atranorin, gyrophoric acid	0	0	0	0	0	0	1	0	0	1	0	0	0	0	0
MT127670	Clade C	Parmotrema reticulatum	Parmotrema	Parmeliaceae	Kenya, Rift Valley, Ngong Hills	-1.4046833	36.6380165	2430	NA	Afrotropical	Tropical and subtropical moist broadleaf forests	163	114	72	1248	244	87	157	172	146	176	143	887	194	16	75	437	54	329	69	atranorin, salazinic acid	0	0	0	0	0	0	1	0	1	0	0	0	0	0	0
MT127671	Clade C	Parmotrema reticulatum	Parmotrema	Parmeliaceae	Kenya, Coast, Ngangao Forest	-3.367	38.35	1900	NA	Afrotropical	Tropical and subtropical moist broadleaf forests	185	104	68	1492	266	115	151	190	165	203	165	1200	249	14	81	524	54	295	54	atranorin, salazinic acid	0	0	0	0	0	0	1	0	1	0	0	0	0	0	0
MT127672	Clade C	Parmotrema reticulatum	Parmotrema	Parmeliaceae	Kenya, Eastern, Makueni, Ngutwa village	-1.483	37.36	1300	NA	Afrotropical	Tropical and subtropical moist broadleaf forests	200	135	75	1290	292	114	178	205	183	213	180	856	214	4	93	389	15	333	17	atranorin, salazinic acid	0	0	0	0	0	0	1	0	1	0	0	0	0	0	0
MT127673	Clade C	Parmotrema reticulatum	Parmotrema	Parmeliaceae	Kenya, Rift Valley, Kericho	-1.483	37.36	1242	NA	Afrotropical	Tropical and subtropical moist broadleaf forests	200	135	75	1290	292	114	178	205	183	213	180	856	214	4	93	389	15	333	17	atranorin, salazinic acid	0	0	0	0	0	0	1	0	1	0	0	0	0	0	0
MT127674	Clade C	Parmotrema reticulatum	Parmotrema	Parmeliaceae	Kenya, Rift Valley, Kericho	-0.383	35.3	2056	NA	Afrotropical	Tropical and subtropical moist broadleaf forests	171	156	87	656	268	89	179	175	177	180	162	1728	259	66	37	654	251	313	439	atranorin, salazinic acid	0	0	0	0	0	0	1	0	1	0	0	0	0	0	0
MT127675	Clade C	Parmotrema subsumptum	Parmotrema	Parmeliaceae	Kenya, Mt. Kenya, Gathiuru Forest, Naromoru	-3.367	38.36	1827	NA	Afrotropical	Tropical and subtropical moist broadleaf forests	185	104	68	1492	266	115	151	190	165	203	165	1200	249	14	81	524	54	295	54	Atranorin (minor), chloroatranorin (trace), salazinic acid (major), consalazinic acid (minor).	0	0	0	0	0	0	1	0	1	0	0	0	0	0	0
MT127676	Clade C	Parmotrema subsumptum	Parmotrema	Parmeliaceae	Kenya, Rift Valley, Esageri Hill	0.083	36.35	2168	NA	Afrotropical	Tropical and subtropical moist broadleaf forests	139	145	81	685	232	55	177	131	144	147	129	958	144	32	43	353	123	213	335	Atranorin (minor), chloroatranorin (trace), salazinic acid (major), consalazinic acid (minor).	0	0	0	0	0	0	1	0	1	0	0	0	0	0	0
MT127678	Clade C	Parmotrema cooperi	Parmotrema	Parmeliaceae	Kenya, Coast, Ngangao Hill	-3.367	38.36	1827	NA	Afrotropical	Tropical and subtropical moist broadleaf forests	185	104	68	1492	266	115	151	190	165	203	165	1200	249	14	81	524	54	295	54	atranorin, lecanoric acid	0	0	0	0	0	1	1	0	0	0	0	0	0	0	0
MT127679	Clade C	Parmotrema reticulatum	Parmotrema	Parmeliaceae	Kenya, Coast, Kasigau Hill	-3.8	38.64	800	NA	Afrotropical	Tropical and subtropical moist broadleaf forests	222	102	68	1536	302	152	150	227	202	240	202	802	137	16	63	318	65	191	65	atranorin, salazinic acid	0	0	0	0	0	0	1	0	1	0	0	0	0	0	0
MT127680	Clade C	Parmotrema reticulatum	Parmotrema	Parmeliaceae	Kenya, Coast, Kasigau Hill	-3.8167	38.65	1302	NA	Afrotropical	Tropical and subtropical moist broadleaf forests	222	102	68	1536	302	152	150	227	202	240	202	802	137	16	63	318	65	191	65	atranorin, salazinic acid	0	0	0	0	0	0	1	0	1	0	0	0	0	0	0
MT127681	Clade C	Parmotrema subisidiosum	Parmotrema	Parmeliaceae	Kenya, Central, Mt. Kenya, Naromoru route	-0.167	37.15	2561	NA	Afrotropical	Tropical and subtropical moist broadleaf forests	138	138	79	646	228	55	173	146	130	146	130	1236	227	39	60	503	162	391	162	atranorin, salazinic acid	0	0	0	0	0	0	1	0	1	0	0	0	0	0	0
MT127684	Clade C	Parmotrema planatilobatum	Parmotrema	Parmeliaceae	Kenya, Coast, Kasigau Hill	-3.8	38.65	1427	NA	Afrotropical	Tropical and subtropical moist broadleaf forests	222	102	68	1536	302	152	150	227	202	240	202	802	137	16	63	318	65	191	65	atranorin, gyrophoric acid	0	0	0	0	0	0	1	0	0	1	0	0	0	0	0
MT127685	Clade C	Hypotrachyna horrescens	Hypotrachyna	Parmeliaceae	Kenya, Coast, Kasigau Hill	-3.8	38.65	1641	NA	Afrotropical	Tropical and subtropical moist broadleaf forests	222	102	68	1536	302	152	150	227	202	240	202	802	137	16	63	318	65	191	65	atranorin, 2,4-di-O-methylgyrophoric acid and other realted substances	0	0	0	0	0	0	1	0	0	1	0	0	0	0	0
MT127686	Clade C	Hypotrachyna spumosa	Hypotrachyna	Parmeliaceae	Kenya, Coast, Kasigau Hill	-3.8	38.65	1641	NA	Afrotropical	Tropical and subtropical moist broadleaf forests	222	102	68	1536	302	152	150	227	202	240	202	802	137	16	63	318	65	191	65	atranorin, gyrophoric acid	0	0	0	0	0	0	1	0	0	1	0	0	0	0	0
MT127688	Clade C	Hypotrachyna osseoalba	Hypotrachyna	Parmeliaceae	Kenya, Coast, Kasigau Hill	-3.8167	38.65	1302	NA	Afrotropical	Tropical and subtropical moist broadleaf forests	222	102	68	1536	302	152	150	227	202	240	202	802	137	16	63	318	65	191	65	lichexanthone, lividic acid and 4-O- methylphysodic acid complex	0	0	0	0	0	0	0	1	0	0	0	0	0	1	0
MT127691	Clade C	Parmotrema reticulatum	Parmotrema	Parmeliaceae	Kenya, Rift Valley, Ngong Hills	-1.40463	36.637964	2430	NA	Afrotropical	Tropical and subtropical moist broadleaf forests	163	114	72	1248	244	87	157	172	146	176	143	887	194	16	75	437	54	329	69	atranorin, salazinic acid	0	0	0	0	0	0	1	0	1	0	0	0	0	0	0
MT127692	Clade C	Parmotrema reticulatum	Parmotrema	Parmeliaceae	Kenya, Eastern, Makueni, Ngutwa village	-1.483	37.36	1300	NA	Afrotropical	Tropical and subtropical moist broadleaf forests	200	135	75	1290	292	114	178	205	183	213	180	856	214	4	93	389	15	333	17	atranorin, salazinic acid	0	0	0	0	0	0	1	0	1	0	0	0	0	0	0
MT127693	Clade C	Parmotrema andinum	Parmotrema	Parmeliaceae	Kenya, Eastern, Mumoni Hill forest	-0.61716	37.98338	880	NA	Afrotropical	Tropical and subtropical moist broadleaf forests	214	158	80	1147	314	118	196	220	197	226	197	839	251	2	113	427	8	328	8	atranorin, lecanoric acid	0	0	0	0	0	1	1	0	0	0	0	0	0	0	0
MT127696	Clade C	Bulbothrix decurtata	Bulbothrix	Parmeliaceae	Kenya, Coast, Ngangao Hill	-3.35	38.336	1908	NA	Afrotropical	Tropical and subtropical moist broadleaf forests	185	104	68	1492	266	115	151	190	165	203	165	1200	249	14	81	524	54	295	54	atranorin, salazinic acid	0	0	0	0	0	0	1	0	1	0	0	0	0	0	0
MT127697	Clade C	Parmotrema tsavoense	Parmotrema	Parmeliaceae	Kenya, Coast, Kiboko, KARI ranch near Chyulu	-2.3	37.7167	1037	NA	Afrotropical	Tropical and subtropical moist broadleaf forests	221	123	73	1344	310	143	167	225	201	237	201	635	175	1	102	331	7	230	7	atranorin, physodic acid, oxyphysodic acid	0	0	0	0	0	0	1	1	0	0	0	0	0	0	0
MT127700	Clade C	Parmotrema saccatilobum	Parmotrema	Parmeliaceae	Kenya, Coast, Arabuko Sokoke forest	-3.283	39.9834	30	NA	Afrotropical	Tropical and subtropical moist broadleaf forests	257	80	67	1227	320	202	118	257	269	271	240	1047	250	12	73	541	66	210	289	atranorin, protocetraric acid	0	0	0	0	0	0	1	0	1	0	0	0	0	0	0
MT127702	Clade C	Parmotrema reticulatum	Parmotrema	Parmeliaceae	Kenya, Coast, Kasigau Hill	-3.8167	38.65	1302	NA	Afrotropical	Tropical and subtropical moist broadleaf forests	222	102	68	1536	302	152	150	227	202	240	202	802	137	16	63	318	65	191	65	atranorin, salazinic acid	0	0	0	0	0	0	1	0	1	0	0	0	0	0	0
MT127703	Clade C	Parmotrema reticulatum	Parmotrema	Parmeliaceae	Kenya, Coast, Shimba Hills National Park, Pengo Hill	-4.25	39.383	448	NA	Afrotropical	Tropical and subtropical moist broadleaf forests	239	85	65	1450	307	177	130	236	256	256	220	1137	228	21	59	497	119	119	248	atranorin, salazinic acid	0	0	0	0	0	0	1	0	1	0	0	0	0	0	0
MT127707	Clade C	Parmotrema lophogenum	Parmotrema	Parmeliaceae	Kenya, Coast, Kasigau Hill	-3.8167	38.65	1302	NA	Afrotropical	Tropical and subtropical moist broadleaf forests	222	102	68	1536	302	152	150	227	202	240	202	802	137	16	63	318	65	191	65	atranorin, gyrophoric acid, fatty acid	0	1	0	0	0	0	1	0	0	1	0	0	0	0	0
MT127709	Clade C	Parmotrema tinctorum	Parmotrema	Parmeliaceae	Kenya, Coast, Shimba Hills National Park, Pengo Hill	-4.25	39.383	448	NA	Afrotropical	Tropical and subtropical moist broadleaf forests	239	85	65	1450	307	177	130	236	256	256	220	1137	228	21	59	497	119	119	248	atranorin, lecanoric acid	0	0	0	0	0	1	1	0	0	0	0	0	0	0	0
MT127710	Clade C	Parmelinella wallichiana	Parmelinella	Parmeliaceae	Kenya, Rift Valley, Kericho	-0.383	35.3	2056	NA	Afrotropical	Tropical and subtropical moist broadleaf forests	171	156	87	656	268	89	179	175	177	180	162	1728	259	66	37	654	251	313	439	atranorin, salazinic acid	0	0	0	0	0	0	1	0	1	0	0	0	0	0	0
MT127713	Clade C	Parmotrema pseudotinctorum	Parmotrema	Parmeliaceae	Kenya, Mt. Kenya, Gathiuru Forest, Naromoru	-0.267	37.05	2022	NA	Afrotropical	Tropical and subtropical moist broadleaf forests	161	152	81	652	255	69	186	168	153	168	153	1059	187	32	60	417	103	417	103	atranorin, lecanoric acid	0	0	0	0	0	1	1	0	0	0	0	0	0	0	0
MT127714	Clade C	Parmotrema tinctorum	Parmotrema	Parmeliaceae	Kenya, Rift Valley, Lembus Forest off Eldama Ravine-Eldoret Road	0.267	36.25	2137	NA	Afrotropical	Tropical and subtropical moist broadleaf forests	165	159	85	600	263	76	187	168	170	173	157	919	136	26	49	329	102	212	309	atranorin, lecanoric acid	0	0	0	0	0	1	1	0	0	0	0	0	0	0	0
MT127716	Clade C	Parmelinella wallichiana	Parmelinella	Parmeliaceae	Kenya, Rift Valley, Kericho	-0.73	35.5167	2049	NA	Afrotropical	Tropical and subtropical moist broadleaf forests	155	145	84	735	247	76	171	161	160	164	145	1192	197	60	38	455	219	371	256	atranorin, salazinic acid	0	0	0	0	0	0	1	0	1	0	0	0	0	0	0
MT127717	Clade C	Parmotrema pseudotinctorum	Parmotrema	Parmeliaceae	Kenya, Western, Mt. Elgon National Park	1.03	34.76	2284	NA	Afrotropical	Tropical and subtropical moist broadleaf forests	164	145	86	660	255	88	167	164	168	172	155	1335	181	28	47	473	121	312	469	atranorin, lecanoric acid	0	0	0	0	0	1	1	0	0	0	0	0	0	0	0
MT127718	Clade C	Parmotrema reticulatum	Parmotrema	Parmeliaceae	Kenya, Eastern, Makueni, Ngutwa village	-1.483	37.36	1300	NA	Afrotropical	Tropical and subtropical moist broadleaf forests	200	135	75	1290	292	114	178	205	183	213	180	856	214	4	93	389	15	333	17	atranorin, salazinic acid	0	0	0	0	0	0	1	0	1	0	0	0	0	0	0
MT127719	Clade C	Parmotrema andinum	Parmotrema	Parmeliaceae	Kenya, Coast, Kiboko, KARI ranch near Chyulu	-2.23	37.7167	954	NA	Afrotropical	Tropical and subtropical moist broadleaf forests	228	125	73	1357	317	148	169	231	207	243	207	603	167	1	101	317	6	220	6	atranorin, lecanoric acid	0	0	0	0	0	1	1	0	0	0	0	0	0	0	0
MT127721	Clade C	Parmotrema tinctorum	Parmotrema	Parmeliaceae	Kenya, Coast, Gongoni Forest	-4.4	39.467	40	NA	Afrotropical	Tropical and subtropical moist broadleaf forests	262	84	65	1442	329	200	129	260	276	279	243	1300	317	18	76	677	104	112	253	atranorin, lecanoric acid	0	0	0	0	0	1	1	0	0	0	0	0	0	0	0
MT127722	Clade C	Parmotrema andinum	Parmotrema	Parmeliaceae	Kenya, Coast, Kwale, Msambeni, Gazi	-4.4167	39.5	24	NA	Afrotropical	Tropical and subtropical moist broadleaf forests	265	84	65	1423	331	202	129	262	278	281	246	1337	328	18	77	705	104	112	259	atranorin, lecanoric acid	0	0	0	0	0	1	1	0	0	0	0	0	0	0	0
MT127723	Clade C	Parmotrema aldabrense	Parmotrema	Parmeliaceae	Kenya, Coast, Gazi, Kwale, Msabweni.	-4.433	39.516	1	NA	Afrotropical	Tropical and subtropical moist broadleaf forests	265	84	65	1423	331	202	129	262	278	281	246	1337	328	18	77	705	104	112	259	atranorin, stictic acid, norstictic acid	0	0	0	0	0	0	1	0	1	0	0	0	0	0	0
MT127724	Clade C	Relicina malaccensis	Relicina	Parmeliaceae	Kenya, Coast, Kwale, Msambeni, Gazi	-4.4167	39.5	24	NA	Afrotropical	Tropical and subtropical moist broadleaf forests	265	84	65	1423	331	202	129	262	278	281	246	1337	328	18	77	705	104	112	259	usnic acid, protocetraric acid, atranorin not constant	0	0	0	0	0	0	0	0	1	0	0	0	1	0	0
MT127725	Clade C	Bulbothrix tabacina	Bulbothrix	Parmeliaceae	Kenya, Coast, Shimba Hills National Park, Pengo Hill	-4.267	39.43	390	NA	Afrotropical	Tropical and subtropical moist broadleaf forests	247	84	65	1466	314	185	129	245	264	264	228	1166	246	19	64	536	112	112	261	atranorin, salazinic acid	0	0	0	0	0	0	1	0	1	0	0	0	0	0	0
MT127726	Clade C	Parmotrema reticulatum	Parmotrema	Parmeliaceae	Kenya, Coast, Kasigau Hill	-3.8	38.64	800	NA	Afrotropical	Tropical and subtropical moist broadleaf forests	222	102	68	1536	302	152	150	227	202	240	202	802	137	16	63	318	65	191	65	atranorin, salazinic acid	0	0	0	0	0	0	1	0	1	0	0	0	0	0	0
MT127727	Clade C	Canoparmelia epileuca	Canoparmelia	Parmeliaceae	Kenya, Eastern, Mwingi, Nuu Hill	-1.03	38.336	1000	NA	Afrotropical	Tropical and subtropical moist broadleaf forests	240	142	79	1166	330	151	179	244	222	252	222	776	287	1	127	474	4	251	4	atranorin, divaricatic acid	0	0	0	0	0	1	1	0	0	0	0	0	0	0	0
MT127728	Clade C	Canoparmelia nairobiensis	Canoparmelia	Parmeliaceae	Kenya, Mt. Kenya, Gathiuru Forest, Naromoru	-0.267	37.05	2022	NA	Afrotropical	Tropical and subtropical moist broadleaf forests	161	152	81	652	255	69	186	168	153	168	153	1059	187	32	60	417	103	417	103	atranorin, divaricatic acid	0	0	0	0	0	1	1	0	0	0	0	0	0	0	0
MT127729	Clade C	Parmotrema Cetratum	Parmotrema	Parmeliaceae	Kenya, Coast, Kasigau Hill	-3.8	38.64	800	NA	Afrotropical	Tropical and subtropical moist broadleaf forests	222	102	68	1536	302	152	150	227	202	240	202	802	137	16	63	318	65	191	65	atranorin, salazinic acid	0	0	0	0	0	0	1	0	1	0	0	0	0	0	0
MT127730	Clade C	Parmotrema aldabrense	Parmotrema	Parmeliaceae	Kenya, Coast, Gazi, Kwale, Msabweni.	-4.433	39.516	1	NA	Afrotropical	Tropical and subtropical moist broadleaf forests	265	84	65	1423	331	202	129	262	278	281	246	1337	328	18	77	705	104	112	259	atranorin, stictic acid, norstictic acid	0	0	0	0	0	0	1	0	1	0	0	0	0	0	0
MT127731	Clade C	Parmotrema durumae	Parmotrema	Parmeliaceae	Kenya, Coast, Arabuko Sokoke forest	-3.283	39.9834	30	NA	Afrotropical	Tropical and subtropical moist broadleaf forests	257	80	67	1227	320	202	118	257	269	271	240	1047	250	12	73	541	66	210	289	atranorin, alectoronic acid, α-collatolic acid	0	0	0	0	0	0	1	1	0	0	0	0	0	0	0
MT127732	Clade C	Parmotrema aldabrense	Parmotrema	Parmeliaceae	Kenya, Coast, Kwale, Msambeni, Gazi	-4.4167	39.5	24	NA	Afrotropical	Tropical and subtropical moist broadleaf forests	265	84	65	1423	331	202	129	262	278	281	246	1337	328	18	77	705	104	112	259	atranorin, stictic acid, norstictic acid	0	0	0	0	0	0	1	0	1	0	0	0	0	0	0
MT127733	Clade C	Relicina intextata	Relicina	Parmeliaceae	Kenya, Coast, Kwale, Msambeni, Gazi	-4.4	39.43	54	NA	Afrotropical	Tropical and subtropical moist broadleaf forests	259	85	65	1457	326	196	130	256	273	276	239	1281	307	18	75	658	106	114	246	atranorin, usnic acid, protocetraric acid, protolichesterinic acid not constant	0	1	0	0	0	0	1	0	1	0	0	0	1	0	0
MT127734	Clade C	Parmotrema aldabrense	Parmotrema	Parmeliaceae	Kenya, Coast, Kwale, Msambeni, Gazi	-4.4167	39.5	24	NA	Afrotropical	Tropical and subtropical moist broadleaf forests	265	84	65	1423	331	202	129	262	278	281	246	1337	328	18	77	705	104	112	259	atranorin, stictic acid, norstictic acid	0	0	0	0	0	0	1	0	1	0	0	0	0	0	0
MT127735	Clade C	Parmotrema aldabrense	Parmotrema	Parmeliaceae	Kenya, Coast, Kwale, Msambeni, Gazi	-4.4167	39.5	24	NA	Afrotropical	Tropical and subtropical moist broadleaf forests	265	84	65	1423	331	202	129	262	278	281	246	1337	328	18	77	705	104	112	259	atranorin, stictic acid, norstictic acid	0	0	0	0	0	0	1	0	1	0	0	0	0	0	0
MT127736	Clade C	Parmotrema tinctorum	Parmotrema	Parmeliaceae	Kenya, Eastern, Makueni, Ngutwa village	-1.483	37.36	1303	NA	Afrotropical	Tropical and subtropical moist broadleaf forests	200	135	75	1290	292	114	178	205	183	213	180	856	214	4	93	389	15	333	17	atranorin, lecanoric acid	0	0	0	0	0	1	1	0	0	0	0	0	0	0	0
MT127737	Clade C	Parmotrema reticulatum	Parmotrema	Parmeliaceae	Kenya, Eastern, Makueni, Ngutwa village	-1.483	37.36	1303	NA	Afrotropical	Tropical and subtropical moist broadleaf forests	200	135	75	1290	292	114	178	205	183	213	180	856	214	4	93	389	15	333	17	atranorin, salazinic acid	0	0	0	0	0	0	1	0	1	0	0	0	0	0	0
MT127739	Clade C	Parmotrema austrosinense	Parmotrema	Parmeliaceae	Kenya, Mt. Kenya, Gathiuru Forest, Naromoru	-0.267	37.05	2022	NA	Afrotropical	Tropical and subtropical moist broadleaf forests	161	152	81	652	255	69	186	168	153	168	153	1059	187	32	60	417	103	417	103	atranorin, lecanoric acid	0	0	0	0	0	1	1	0	0	0	0	0	0	0	0
MT127742	Clade C	Canoparmelia nairobiensis	Canoparmelia	Parmeliaceae	Kenya, Central, Mt. Kenya, Naromoru	-0.1	36.03	1948	NA	Afrotropical	Tropical and subtropical moist broadleaf forests	184	167	86	613	285	91	194	186	186	192	176	972	149	24	42	346	116	257	285	atranorin, divaricatic acid	0	0	0	0	0	0	1	1	0	0	0	0	0	0	0
MT127743	Clade C	Canoparmelia nairobiensis	Canoparmelia	Parmeliaceae	Kenya, Central, Mt. Kenya, Naromoru	-0.1	36.03	1948	NA	Afrotropical	Tropical and subtropical moist broadleaf forests	184	167	86	613	285	91	194	186	186	192	176	972	149	24	42	346	116	257	285	atranorin, divaricatic acid	0	0	0	0	0	0	1	1	0	0	0	0	0	0	0
MT127744	Clade C	Parmotrema hababianum	Parmotrema	Parmeliaceae	Kenya, Rift Valley, Kericho	-0.383	35.3	2056	NA	Afrotropical	Tropical and subtropical moist broadleaf forests	171	156	87	656	268	89	179	175	177	180	162	1728	259	66	37	654	251	313	439	atranorin, other substances not constant	0	0	0	0	0	0	1	0	0	0	0	0	0	0	0
MT127745	Clade C	Parmotrema austrosinense	Parmotrema	Parmeliaceae	Kenya, Western, Mt. Elgon National Park	1.05	34.7	2942	NA	Afrotropical	Tropical and subtropical moist broadleaf forests	128	122	82	646	210	63	147	119	132	136	119	1612	233	41	43	569	164	368	565	atranorin, lecanoric acid	0	0	0	0	0	1	1	0	0	0	0	0	0	0	0
MT127747	Clade C	Parmotrema austrosinense	Parmotrema	Parmeliaceae	Kenya, Central, Mt. Kenya, Naromoru	-0.1	36.03	1948	NA	Afrotropical	Tropical and subtropical moist broadleaf forests	184	167	86	613	285	91	194	186	186	192	176	972	149	24	42	346	116	257	285	atranorin, lecanoric acid	0	0	0	0	0	1	1	0	0	0	0	0	0	0	0
MT127750	Clade C	Parmotrema pseudotinctorum	Parmotrema	Parmeliaceae	Kenya, Rift Valley, Nakuru, Londiani	-0.13972	35.73312	2674	NA	Afrotropical	Tropical and subtropical moist broadleaf forests	130	124	82	676	213	62	151	121	134	139	121	1239	181	40	44	422	158	308	422	atranorin, lecanoric acid	0	0	0	0	0	1	1	0	0	0	0	0	0	0	0
MT127751	Clade C	Canoparmelia texana	Canoparmelia	Parmeliaceae	Kenya, Rift Valley, Kericho	-0.383	35.3	2056	NA	Afrotropical	Tropical and subtropical moist broadleaf forests	171	156	87	656	268	89	179	175	177	180	162	1728	259	66	37	654	251	313	439	atranorin, divaricatic acid	0	0	0	0	0	0	1	1	0	0	0	0	0	0	0
KY066373	Clade C	Neoprotoparmelia capitata	Neoprotoparmelia	Parmeliaceae	USA	32.41694	-82.06917	65	NA	Nearctic	EASTERN TEMPERATE FORES	186	134	42	6549	337	24	313	267	191	267	99	1198	135	64	22	385	218	385	301	alectoronic acid, α-collatolic acid	0	0	0	0	0	0	0	1	0	0	0	0	0	0	0
KY066375	Clade C	Neoprotoparmelia capitata	Neoprotoparmelia	Parmeliaceae	USA	31.024	-87.681	76	NA	Nearctic	EASTERN TEMPERATE FORES	188	127	42	6323	328	31	297	265	194	265	104	1630	179	80	18	469	320	469	422	alectoronic acid, α-collatolic acid	0	0	0	0	0	0	0	1	0	0	0	0	0	0	0
KY066376	Clade C	Neoprotoparmelia capitata	Neoprotoparmelia	Parmeliaceae	USA	31.1863	-86.6972	53	NA	Nearctic	EASTERN TEMPERATE FORES	182	138	44	6429	327	19	308	261	189	261	96	1552	166	77	19	447	301	447	409	alectoronic acid, α-collatolic acid	0	0	0	0	0	0	0	1	0	0	0	0	0	0	0
KY066387	Clade C	Neoprotoparmelia isidiata isolate A	Neoprotoparmelia	Parmeliaceae	USA	31.4499	-81.2638	10	NA	Nearctic	EASTERN TEMPERATE FORES	192	103	37	6113	318	45	273	263	156	266	110	1298	178	60	35	505	219	469	262	alectoronic acid	0	0	0	0	0	0	0	1	0	0	0	0	0	0	0
KY066388	Clade C	Neoprotoparmelia isidiata isolate A	Neoprotoparmelia	Parmeliaceae	USA	31.4472	-81.275	10	NA	Nearctic	EASTERN TEMPERATE FORES	192	103	37	6113	318	45	273	263	156	266	110	1298	178	60	35	505	219	469	262	alectoronic acid	0	0	0	0	0	0	0	1	0	0	0	0	0	0	0
KY066389	Clade C	Neoprotoparmelia isidiata isolate A	Neoprotoparmelia	Parmeliaceae	USA	31.4472	-81.275	10	NA	Nearctic	EASTERN TEMPERATE FORES	192	103	37	6113	318	45	273	263	156	266	110	1298	178	60	35	505	219	469	262	alectoronic acid	0	0	0	0	0	0	0	1	0	0	0	0	0	0	0
KY066390	Clade C	Neoprotoparmelia isidiata isolate A	Neoprotoparmelia	Parmeliaceae	USA	31.449	-81.2638	10	NA	Nearctic	EASTERN TEMPERATE FORES	192	103	37	6113	318	45	273	263	156	266	110	1298	178	60	35	505	219	469	262	alectoronic acid	0	0	0	0	0	0	0	1	0	0	0	0	0	0	0
KY066391	Clade C	Neoprotoparmelia isidiata isolate A	Neoprotoparmelia	Parmeliaceae	USA	29.4999	-82.5666	28	NA	Nearctic	EASTERN TEMPERATE FORES	205	135	49	5236	329	57	272	267	175	267	134	1359	207	54	44	566	189	566	274	alectoronic acid	0	0	0	0	0	0	0	1	0	0	0	0	0	0	0
KY066392	Clade C	Neoprotoparmelia isidiata isolate A	Neoprotoparmelia	Parmeliaceae	USA	28.35	-80.93	13	NA	Nearctic	EASTERN TEMPERATE FORES	221	105	46	4328	323	98	225	270	173	271	161	1288	186	51	46	529	178	528	185	alectoronic acid	0	0	0	0	0	0	0	1	0	0	0	0	0	0	0
KY066393	Clade C	Neoprotoparmelia isidiata isolate A	Neoprotoparmelia	Parmeliaceae	USA	29.86	-83.6	11	NA	Nearctic	EASTERN TEMPERATE FORES	201	133	47	5653	330	48	282	269	168	269	125	1427	210	60	40	572	220	572	303	alectoronic acid	0	0	0	0	0	0	0	1	0	0	0	0	0	0	0
KY066400	Clade C	Neoprotoparmelia isidiata isolate D	Neoprotoparmelia	Parmeliaceae	Australia	-13.099	130.784	95	NA	Australasia	Temperate broadleaf and mixed forests	268	116	59	2004	352	158	194	278	237	289	237	1422	327	2	104	915	8	400	8	alectoronic acid	0	0	0	0	0	0	0	1	0	0	0	0	0	0	0
KY066401	Clade C	Neoprotoparmelia isidiata isolate D	Neoprotoparmelia	Parmeliaceae	Australia	-13.099	130.784	95	NA	Australasia	Temperate broadleaf and mixed forests	268	116	59	2004	352	158	194	278	237	289	237	1422	327	2	104	915	8	400	8	alectoronic acid	0	0	0	0	0	0	0	1	0	0	0	0	0	0	0
KY066402	Clade C	Neoprotoparmelia isidiata isolate D	Neoprotoparmelia	Parmeliaceae	Australia	-12.61138	131.10083	27	NA	Australasia	Tropical and subtropical grasslands, savannas, and shrublands	272	108	60	1805	348	168	180	280	244	291	244	1484	358	1	104	954	6	411	6	alectoronic acid	0	0	0	0	0	0	0	1	0	0	0	0	0	0	0
KY066403	Clade C	Neoprotoparmelia isidiata isolate D	Neoprotoparmelia	Parmeliaceae	Australia	-12.61138	131.10083	27	NA	Australasia	Tropical and subtropical grasslands, savannas, and shrublands	272	108	60	1805	348	168	180	280	244	291	244	1484	358	1	104	954	6	411	6	alectoronic acid	0	0	0	0	0	0	0	1	0	0	0	0	0	0	0
KY066404	Clade C	Neoprotoparmelia isidiata isolate D	Neoprotoparmelia	Parmeliaceae	Australia	-12.61138	131.10083	27	NA	Australasia	Tropical and subtropical grasslands, savannas, and shrublands	272	108	60	1805	348	168	180	280	244	291	244	1484	358	1	104	954	6	411	6	alectoronic acid	0	0	0	0	0	0	0	1	0	0	0	0	0	0	0
KY066405	Clade C	Neoprotoparmelia isidiata isolate E	Neoprotoparmelia	Parmeliaceae	Australia	-37.4144	149.813	195	NA	Australasia	Temperate broadleaf and mixed forests	141	72	44	3104	222	61	161	128	178	181	101	941	96	67	11	262	215	218	239	alectoronic acid	0	0	0	0	0	0	0	0	0	0	0	0	0	0	0
KY066406	Clade C	Neoprotoparmelia isidiata isolate E	Neoprotoparmelia	Parmeliaceae	Australia	-13.62305	131.611	217	NA	Australasia	Temperate broadleaf and mixed forests	266	131	58	2464	366	142	224	278	229	293	229	1281	301	2	103	796	10	385	10	alectoronic acid	0	0	0	0	0	0	0	1	0	0	0	0	0	0	0
KY066438	Clade C	Neoprotoparmelia pulchra	Neoprotoparmelia	Parmeliaceae	Australia	-32.055	149.28388	350	NA	Australasia	Temperate broadleaf and mixed forests	164	140	47	5515	314	19	295	228	91	233	91	653	85	41	24	218	131	215	131	alectoronic acid, unidentified substances	0	0	0	0	0	0	0	1	0	0	0	0	0	0	0
KY066439	Clade C	Neoprotoparmelia pulchra	Neoprotoparmelia	Parmeliaceae	Australia	-12.47694	131.03305	30	NA	Australasia	Tropical and subtropical grasslands, savannas, and shrublands	273	102	61	1647	342	175	167	280	247	290	247	1570	391	1	105	1018	7	422	7	alectoronic acid, unidentified substances	0	0	0	0	0	0	0	1	0	0	0	0	0	0	0
KY066440	Clade C	Neoprotoparmelia pulchra	Neoprotoparmelia	Parmeliaceae	Australia	-12.6113	131.1008	27	NA	Australasia	Tropical and subtropical grasslands, savannas, and shrublands	272	108	60	1805	348	168	180	280	244	291	244	1484	358	1	104	954	6	411	6	alectoronic acid, unidentified substances	0	0	0	0	0	0	0	1	0	0	0	0	0	0	0
KY066441	Clade C	Neoprotoparmelia pulchra	Neoprotoparmelia	Parmeliaceae	Australia	-12.6114	131.1008	360	NA	Australasia	Tropical and subtropical grasslands, savannas, and shrublands	272	108	60	1805	348	168	180	280	244	291	244	1484	358	1	104	954	6	411	6	alectoronic acid, unidentified substances	0	0	0	0	0	0	0	1	0	0	0	0	0	0	0
KY066442	Clade C	Neoprotoparmelia pulchra	Neoprotoparmelia	Parmeliaceae	Australia	-12.6114	131.101	27	NA	Australasia	Tropical and subtropical grasslands, savannas, and shrublands	272	108	60	1805	348	168	180	280	244	291	244	1484	358	1	104	954	6	411	6	alectoronic acid, unidentified substances	0	0	0	0	0	0	0	1	0	0	0	0	0	0	0
KY066443	Clade C	Neoprotoparmelia pulchra	Neoprotoparmelia	Parmeliaceae	Australia	-12.6114	131.1008	27	NA	Australasia	Tropical and subtropical grasslands, savannas, and shrublands	272	108	60	1805	348	168	180	280	244	291	244	1484	358	1	104	954	6	411	6	alectoronic acid, unidentified substances	0	0	0	0	0	0	0	1	0	0	0	0	0	0	0
AB177817_1	Clade C	Parmotrema tinctorum	Parmotrema	Parmeliaceae	Japan: Shizuoka. Shimizu-muramatsu. Tessyu-ji Temple	34.9931	138.4886	15	saxicolous	Palearctic	Temperate broadleaf and mixed forests	158	86	29	7118	301	6	295	244	67	251	67	2180	304	68	41	796	234	752	234	atranorin, lecanoric acid	0	0	0	0	0	1	1	0	0	0	0	0	0	0	0
AB177818_1	Clade C	Parmotrema tinctorum	Parmotrema	Parmeliaceae	Japan. Ago. Houdai-in-betsu-in	34.946	138.419	15	saxicolous	Palearctic	Temperate broadleaf and mixed forests	163	85	28	7091	305	11	294	248	72	255	72	2230	318	71	42	820	239	757	239	atranorin, lecanoric acid	0	0	0	0	0	1	1	0	0	0	0	0	0	0	0
AB177819_1	Clade C	Parmotrema tinctorum	Parmotrema	Parmeliaceae	Japan: Shizuoka. Shimizu-miho. Myofuku-ji Temple	35.0038	138.5188	5	saxicolous	Palearctic	Temperate broadleaf and mixed forests	161	86	29	7083	305	10	295	247	71	254	71	2144	295	67	41	778	232	744	232	atranorin, lecanoric acid	0	0	0	0	0	1	1	0	0	0	0	0	0	0	0
AB177820_1	Clade C	Parmotrema tinctorum	Parmotrema	Parmeliaceae	Shimizu-miho. Miho Shrine	35.0038	138.5188	5	saxicolous	Palearctic	Temperate broadleaf and mixed forests	161	86	29	7083	305	10	295	247	71	254	71	2144	295	67	41	778	232	744	232	atranorin, lecanoric acid	0	0	0	0	0	1	1	0	0	0	0	0	0	0	0
AB177821_1	Clade C	Parmotrema tinctorum	Parmotrema	Parmeliaceae	Japan: Shimizu-okitsu-seikenji-cho. Zuiun-in Temple	35.046	138.5114	20	saxicolous	Palearctic	Temperate broadleaf and mixed forests	156	90	30	7184	301	1	300	242	64	249	64	2101	289	65	41	762	226	735	226	atranorin, lecanoric acid	0	0	0	0	0	1	1	0	0	0	0	0	0	0	0
AB177822_1	Clade C	Parmotrema tinctorum	Parmotrema	Parmeliaceae	Japan: Shimizu-okitsu-seikenji-cho. Zuiun-in Temple	35.046	138.5114	20	saxicolous	Palearctic	Temperate broadleaf and mixed forests	156	90	30	7184	301	1	300	242	64	249	64	2101	289	65	41	762	226	735	226	atranorin, lecanoric acid	0	0	0	0	0	1	1	0	0	0	0	0	0	0	0
AB177823_1	Clade C	Parmotrema tinctorum	Parmotrema	Parmeliaceae	Japan: Shimizu-okitsu-seikenji-cho. Zuiun-in Temple	35.046	138.5114	20	saxicolous	Palearctic	Temperate broadleaf and mixed forests	156	90	30	7184	301	1	300	242	64	249	64	2101	289	65	41	762	226	735	226	atranorin, lecanoric acid	0	0	0	0	0	1	1	0	0	0	0	0	0	0	0
AB177824_1	Clade C	Parmotrema tinctorum	Parmotrema	Parmeliaceae	Japan: Shimizu-okitsu-seikenji-cho. Seiken-ji Temple	35.046	138.5114	20	saxicolous	Palearctic	Temperate broadleaf and mixed forests	156	90	30	7184	301	1	300	242	64	249	64	2101	289	65	41	762	226	735	226	atranorin, lecanoric acid	0	0	0	0	0	1	1	0	0	0	0	0	0	0	0
AB177825_1	Clade C	Parmotrema tinctorum	Parmotrema	Parmeliaceae	Japan: Shimizu-nishikubo-cho. Ryuun-ji Temple	33.3403638	131.426938	5	saxicolous	Palearctic	Temperate broadleaf and mixed forests	130	86	28	7755	283	-20	303	226	54	231	31	2093	361	61	57	929	203	844	219	atranorin, lecanoric acid	0	0	0	0	0	1	1	0	0	0	0	0	0	0	0
AB177826_1	Clade C	Parmotrema tinctorum	Parmotrema	Parmeliaceae	Japan: Shimizu-nishikubo-cho. Ryuun-ji Temple	33.3403638	131.426938	5	saxicolous	Palearctic	Temperate broadleaf and mixed forests	130	86	28	7755	283	-20	303	226	54	231	31	2093	361	61	57	929	203	844	219	atranorin, lecanoric acid	0	0	0	0	0	1	1	0	0	0	0	0	0	0	0
AB177827_1	Clade C	Parmotrema tinctorum	Parmotrema	Parmeliaceae	Japan: Shimizu-takahashi. Kogen-ji Temple	33.3403638	131.426938	5	saxicolous	Palearctic	Temperate broadleaf and mixed forests	130	86	28	7755	283	-20	303	226	54	231	31	2093	361	61	57	929	203	844	219	atranorin, lecanoric acid	0	0	0	0	0	1	1	0	0	0	0	0	0	0	0
AB177828_1	Clade C	Parmotrema tinctorum	Parmotrema	Parmeliaceae	Japan: Shimizu-cho. Myokei-ji Temple	35.001872	138.464566	5	saxicolous	Palearctic	Temperate broadleaf and mixed forests	161	88	29	7140	305	8	297	247	70	254	70	2162	302	68	41	789	233	746	233	atranorin, lecanoric acid	0	0	0	0	0	1	1	0	0	0	0	0	0	0	0
AB177829_1	Clade C	Parmotrema tinctorum	Parmotrema	Parmeliaceae	Japan: Shimizu-umegaya. Gyuran-ji Temple	35.051346	138.46581	20	saxicolous	Palearctic	Temperate broadleaf and mixed forests	155	90	29	7205	302	0	302	242	63	249	63	2113	294	65	42	771	225	737	225	atranorin, lecanoric acid	0	0	0	0	0	1	1	0	0	0	0	0	0	0	0
AB177831	Clade C	Parmotrema tinctorum	Parmotrema	Parmeliaceae	Japan: Shizuoka, Shimizu-umegaya	35.051346	138.46581	20	saxicolous	Palearctic	Temperate broadleaf and mixed forests	155	90	29	7205	302	0	302	242	63	249	63	2113	294	65	42	771	225	737	225	atranorin, lecanoric acid	0	0	0	0	0	1	1	0	0	0	0	0	0	0	0
AB177832_1	Clade C	Parmotrema tinctorum	Parmotrema	Parmeliaceae	Japan: Shimizu-ohuchi. Tourin-ji Temple	35.051346	138.46581	30	saxicolous	Palearctic	Temperate broadleaf and mixed forests	155	90	29	7205	302	0	302	242	63	249	63	2113	294	65	42	771	225	737	225	atranorin, lecanoric acid	0	0	0	0	0	1	1	0	0	0	0	0	0	0	0
AB177833_1	Clade C	Parmotrema tinctorum	Parmotrema	Parmeliaceae	Japan: Shimizu-okitsu-seikenji-cho. Zuiun-in Temple	35.046	138.5114	20	saxicolous	Palearctic	Temperate broadleaf and mixed forests	156	90	30	7184	301	1	300	242	64	249	64	2101	289	65	41	762	226	735	226	atranorin, lecanoric acid	0	0	0	0	0	1	1	0	0	0	0	0	0	0	0
AB177834_1	Clade C	Parmotrema tinctorum	Parmotrema	Parmeliaceae	Japan: Sena. Koukyo-in Temple	35.058204	138.439203	40	saxicolous	Palearctic	Temperate broadleaf and mixed forests	145	91	29	7344	294	-12	306	234	51	240	51	2089	291	63	42	764	219	733	219	atranorin, lecanoric acid	0	0	0	0	0	1	1	0	0	0	0	0	0	0	0
AB177835_1	Clade C	Parmotrema tinctorum	Parmotrema	Parmeliaceae	Japan: Shimizu-umegaya. Gyuran-ji Temple	35.051346	138.46581	20	saxicolous	Palearctic	Temperate broadleaf and mixed forests	155	90	29	7205	302	0	302	242	63	249	63	2113	294	65	42	771	225	737	225	atranorin, lecanoric acid	0	0	0	0	0	1	1	0	0	0	0	0	0	0	0
AB177836	Clade C	Parmotrema tinctorum	Parmotrema	Parmeliaceae	Japan: Mt. Kuno-zan	34.9647222	138.46777777777777	100	saxicolous	Palearctic	Temperate broadleaf and mixed forests	158	86	29	7118	301	6	295	244	67	251	67	2180	304	68	41	796	234	752	234	atranorin, lecanoric acid	0	0	0	0	0	1	1	0	0	0	0	0	0	0	0
AB177837_1	Clade C	Parmotrema tinctorum	Parmotrema	Parmeliaceae	Japan: Mt. Kuno-zan	34.9647222	138.46777777777777	100	saxicolous	Palearctic	Temperate broadleaf and mixed forests	158	86	29	7118	301	6	295	244	67	251	67	2180	304	68	41	796	234	752	234	atranorin, lecanoric acid	0	0	0	0	0	1	1	0	0	0	0	0	0	0	0
AB177838_1	Clade C	Parmotrema tinctorum	Parmotrema	Parmeliaceae	Japan: Mt. Kuno-zan	34.9647222	138.46777777777777	100	saxicolous	Palearctic	Temperate broadleaf and mixed forests	158	86	29	7118	301	6	295	244	67	251	67	2180	304	68	41	796	234	752	234	atranorin, lecanoric acid	0	0	0	0	0	1	1	0	0	0	0	0	0	0	0
AB331642_1	Clade C	Parmotrema tinctorum	Parmotrema	Parmeliaceae	Japan: Shizuoka. Mt. Kuno-zan	34.9647222	138.46777777777777	100	saxicolous	Palearctic	Temperate broadleaf and mixed forests	158	86	29	7118	301	6	295	244	67	251	67	2180	304	68	41	796	234	752	234	atranorin, lecanoric acid	0	0	0	0	0	1	1	0	0	0	0	0	0	0	0
AY842262	Clade C	Ramalina complanata	Ramalina	Parmeliaceae	Brazil: Florianopolis. Santa Catarina State	-27.5966667	-48.549165	3	corticolous	Neotropical	Eastern Highlnds	202	69	45	2716	282	131	151	236	169	236	169	1467	195	71	33	549	233	549	235	usnic acid, other substances not constant	0	0	0	0	0	0	0	0	0	0	0	0	1	0	0
AY842263_1	Clade C	Ramalina gracilis	Ramalina	Parmeliaceae	Brazil: Florianopolis. Santa Catarina State	-27.5966667	-48.549165	3	corticolous	Neotropical	Eastern Highlnds	202	69	45	2716	282	131	151	236	169	236	169	1467	195	71	33	549	233	549	235	usnic ccid, other substances not constcnt	0	0	0	0	0	0	0	0	0	0	0	0	1	0	0
AY842266_1	Clade C	Ramalina peruviana	Ramalina	Parmeliaceae	Brazil: Parana State	-25.56463	-48.375	1	NA	Neotropical	Eastern Highlnds	209	73	48	2648	289	139	150	245	177	245	177	2146	301	84	42	897	290	897	290	usnic acid, homosekikaic acid, sekikaic acid	0	0	0	0	0	1	0	0	0	0	0	0	1	0	0
AY842267_1	Clade C	Ramalina dendroides	Ramalina	Parmeliaceae	Brazil: Parana State	-25.3177778	-48.44472222222222	5	NA	Neotropical	Eastern Highlnds	216	79	48	2961	300	136	164	253	178	253	178	2124	300	76	43	885	279	885	279	usnic acid, salazinic acid	0	0	0	0	0	0	0	0	1	0	0	0	1	0	0
AY842268_1	Clade C	Ramalina anceps	Ramalina	Parmeliaceae	Brazil: Parana State	-25.3239	-48.44168	5	NA	Neotropical	Eastern Highlnds	216	79	48	2961	300	136	164	253	178	253	178	2124	300	76	43	885	279	885	279	usnic acid, norstictic acid	0	0	0	0	0	0	0	0	1	0	0	0	1	0	0
AY842269_1	Clade C	Ramalina anceps	Ramalina	Parmeliaceae	Brazil: Parana State	-25.3311111	-48.419444444444444	8	corticolous	Neotropical	Eastern Highlnds	216	79	48	2961	300	136	164	253	178	253	178	2124	300	76	43	885	279	885	279	usnic acid, norstictic acid	0	0	0	0	0	0	0	0	1	0	0	0	1	0	0
AY842270_1	Clade C	Ramalina peruviana	Ramalina	Parmeliaceae	Brazil: Parana State	-25.4375	-49.0625	940	corticolous	Neotropical	Eastern Highlnds	170	97	55	2725	256	80	176	202	136	202	133	1574	210	80	31	563	258	563	276	usnic acid, homosekikaic acid, sekikaic acid	0	0	0	0	0	1	0	0	0	0	0	0	1	0	0
AY842271_1	Clade C	Ramalina sorediosa	Ramalina	Parmeliaceae	Brazil: Parana State	-25.3308333	-48.461111111111116	234	corticolous	Neotropical	Eastern Highlnds	206	81	47	3068	291	122	169	243	167	243	167	2128	301	76	43	879	280	879	280	usnic acid, other substances not constant	0	0	0	0	0	0	0	0	0	0	0	0	1	0	0
AY842272_1	Clade C	Ramalina sorediosa	Ramalina	Parmeliaceae	Brazil: Parana State	-25.3311111	-48.419444444444444	8	corticolous	Neotropical	Eastern Highlnds	216	79	48	2961	300	136	164	253	178	253	178	2124	300	76	43	885	279	885	279	usnic acid, other substances not constant	0	0	0	0	0	0	0	0	0	0	0	0	1	0	0
AY842273_1	Clade C	Ramalina gracilis	Ramalina	Parmeliaceae	Brazil: Parana State	-25.510934	-48.341986	13	corticolous	Neotropical	Eastern Highlnds	210	74	48	2650	291	139	152	245	177	245	177	2170	305	84	43	907	291	907	291	usnic ccid, other substances not constcnt	0	0	0	0	0	0	0	0	0	0	0	0	1	0	0
AY842274_1	Clade C	Ramalina sprengelii	Ramalina	Parmeliaceae	Brazil: Parana State	-25.510934	-48.341986	13	corticolous	Neotropical	Eastern Highlnds	210	74	48	2650	291	139	152	245	177	245	177	2170	305	84	43	907	291	907	291	usnic acid	0	0	0	0	0	0	0	0	0	0	0	0	1	0	0
AY842275_1	Clade C	Ramalina peruviana	Ramalina	Parmeliaceae	Brazil: Parana State	-25.2433333	-48.49388888888889	40	corticolous	Neotropical	Eastern Highlnds	219	82	47	3061	305	134	171	256	180	257	180	2072	292	72	43	857	272	793	272	usnic acid, homosekikaic acid, sekikaic acid	0	0	0	0	0	1	0	0	0	0	0	0	1	0	0
KJ754198	Clade C	Tephtomela atra	Tephromela	Lecanoraceae	Peru: Region de Cusco. Prov. Urubamba	-13.1497222	-72.53805555555556	2633	saxicolous	Neotropical	Central Andes	156	159	79	862	255	54	201	155	145	166	144	1111	189	14	70	546	59	344	62	atranorin, α-collatolic acid, alectoronic acid not constant	0	0	0	0	0	0	1	1	0	0	0	0	0	0	0
KJ754199_1	Clade C	Tephtomela atra	Tephromela	Lecanoraceae	Peru. Region de Cusco. Prov. Urubamba. Distr. De Aguas Calientes	-13.1497222	-72.53805555555556	2633	saxicolous	Neotropical	Central Andes	156	159	79	862	255	54	201	155	145	166	144	1111	189	14	70	546	59	344	62	atranorin, α-collatolic acid, alectoronic acid not constant	0	0	0	0	0	0	1	1	0	0	0	0	0	0	0
KJ754200_1	Clade C	Tephtomela atra	Tephromela	Lecanoraceae	Russia. Tsarskaya Dorogo. above Staraya Medvezhka.	52.1600667	134.32828305555554	1016	saxicolous	Palearctic	Temperate broadleaf and mixed forests	-69	121	20	16720	212	-383	595	132	-251	132	-298	776	169	7	87	440	30	440	30	atranorin, α-collatolic acid, alectoronic acid not constant	0	0	0	0	0	0	1	1	0	0	0	0	0	0	0
KJ754201_1	Clade C	Tephtomela atra	Tephromela	Lecanoraceae	Kenya. Taita Taveta District. Mbolo Forest Peak	-3.3166667	38.45	2000	saxicolous	Afrotropical	Tropical and subtropical moist broadleaf forests	213	107	69	1467	295	142	153	223	193	230	193	1073	211	17	77	442	64	233	78	atranorin, α-collatolic acid, alectoronic acid not constant	0	0	0	0	0	0	1	1	0	0	0	0	0	0	0
MN654661	Clade I	Physcia adscendens/tenella	Physcia	Physciaceae	Switzerland: Valais, Branson	46.130144	7.087526	639	corticolous	Palearctic	Temperate broadleaf and mixed forests	67	87	32	6337	211	-58	269	-3	23	147	-15	1088	103	77	9	291	249	287	284	atranorin	0	0	0	0	0	0	1	0	0	0	0	0	0	0	0
MN654661	Clade I	Physcia adscendens/tenella	Physcia	Physciaceae	Switzerland: Valais, Mont d'Orge	46.229918	7.326307	708	corticolous	Palearctic	Temperate broadleaf and mixed forests	91	92	32	6553	240	-39	279	173	86	173	5	742	84	45	17	214	150	214	190	atranorin	0	0	0	0	0	0	1	0	0	0	0	0	0	0	0
MN654661	Clade I	Physcia adscendens/tenella	Physcia	Physciaceae	Switzerland: Valais, Pfynwald	46.295618	7.570959	572	corticolous	Palearctic	Temperate broadleaf and mixed forests	80	86	32	6410	224	-44	268	161	36	161	-3	915	102	58	15	273	195	273	216	atranorin	0	0	0	0	0	0	1	0	0	0	0	0	0	0	0
MN654661	Clade I	Physcia adscendens/tenella	Physcia	Physciaceae	Switzerland: Valais, Crêt du Midi	46.233645	7.538504	1951	corticolous	Palearctic	Temperate broadleaf and mixed forests	24	69	29	5807	149	-85	234	98	-24	98	-48	1576	149	120	8	421	367	421	396	atranorin	0	0	0	0	0	0	1	0	0	0	0	0	0	0	0
MN654661	Clade I	Physcia adscendens/tenella	Physcia	Physciaceae	Switzerland: Valais, Thyon	46.183220	7.367976	2079	corticolous	Palearctic	Temperate broadleaf and mixed forests	40	76	30	6025	173	-75	248	117	-6	117	-36	1384	130	104	8	368	320	368	351	atranorin	0	0	0	0	0	0	1	0	0	0	0	0	0	0	0
MN654661	Clade I	Physcia adscendens/tenella	Physcia	Physciaceae	Estonia: Põlvamaa, Järvselja	58.261180	27.320669	49.0894	corticolous	Palearctic	Temperate broadleaf and mixed forests	50	73	22	8764	218	-101	319	146	-57	161	-63	609	78	26	33	220	88	214	103	atranorin	0	0	0	0	0	0	1	0	0	0	0	0	0	0	0
MN654661	Clade I	Physcia adscendens/tenella	Physcia	Physciaceae	Estonia: Põlvamaa, Järvselja	58.278098	27.319831	40.6679	corticolous	Palearctic	Temperate broadleaf and mixed forests	50	73	22	8764	218	-101	319	146	-57	161	-63	609	78	26	33	220	88	214	103	atranorin	0	0	0	0	0	0	1	0	0	0	0	0	0	0	0
MN654661	Clade I	Physcia adscendens/tenella	Physcia	Physciaceae	Estonia: Jõgevamaa, Pedassaare	58.649966	26.874253	46.0186	corticolous	Palearctic	Temperate broadleaf and mixed forests	49	71	22	8615	216	-99	315	145	-55	160	-61	603	78	26	33	217	88	206	101	atranorin	0	0	0	0	0	0	1	0	0	0	0	0	0	0	0
MN654661	Clade I	Physcia adscendens/tenella	Physcia	Physciaceae	Estonia: Pärnumaa, Häädemeeste	58.138940	24.565619	8.44347	corticolous	Palearctic	Temperate broadleaf and mixed forests	56	64	21	8283	211	-89	300	68	-14	163	-48	659	75	29	30	219	102	195	131	atranorin	0	0	0	0	0	0	1	0	0	0	0	0	0	0	0
MN654661	Clade I	Physcia adscendens/tenella	Physcia	Physciaceae	Estonia: Võrumaa, Tallikeste	57.749708	27.366714	144.474	corticolous	Palearctic	Temperate broadleaf and mixed forests	46	74	22	8772	215	-107	322	157	-62	157	-68	634	79	29	32	225	96	225	112	atranorin	0	0	0	0	0	0	1	0	0	0	0	0	0	0	0
MN654662	Clade I	Physcia adscendens/tenella	Physcia	Physciaceae	Estonia: Võrumaa, Tallikeste	57.762457	27.360620	133.767	corticolous	Palearctic	Temperate broadleaf and mixed forests	47	74	23	8753	216	-105	321	143	-60	158	-66	629	78	29	32	223	94	222	111	atranorin	0	0	0	0	0	0	1	0	0	0	0	0	0	0	0
MN654663	Clade I	Physcia adscendens/tenella	Physcia	Physciaceae	Estonia: Jõgevamaa, Pedassaare	58.651404	26.865525	71.6266	corticolous	Palearctic	Temperate broadleaf and mixed forests	49	71	22	8615	216	-99	315	145	-55	160	-61	603	78	26	33	217	88	206	101	atranorin	0	0	0	0	0	0	1	0	0	0	0	0	0	0	0
MN654664	Clade I	Physcia adscendens/tenella	Physcia	Physciaceae	Switzerland: Valais, Serin	46.329474	7.435650	1760	corticolous	Palearctic	Temperate broadleaf and mixed forests	48	76	30	6072	182	-68	250	125	2	125	-30	1306	127	97	9	361	295	361	325	atranorin	0	0	0	0	0	0	1	0	0	0	0	0	0	0	0
MN654664	Clade I	Physcia adscendens/tenella	Physcia	Physciaceae	Switzerland: Valais, Couvinir	46.344450	7.560231	1958	corticolous	Palearctic	Temperate broadleaf and mixed forests	4	63	28	5581	121	-99	220	75	17	75	-64	1819	169	134	8	478	418	478	472	atranorin	0	0	0	0	0	0	1	0	0	0	0	0	0	0	0
MN654664	Clade I	Physcia adscendens/tenella	Physcia	Physciaceae	Switzerland: Valais, Crêt du Midi	46.233645	7.538504	1951	corticolous	Palearctic	Temperate broadleaf and mixed forests	24	69	29	5807	149	-85	234	98	-24	98	-48	1576	149	120	8	421	367	421	396	atranorin	0	0	0	0	0	0	1	0	0	0	0	0	0	0	0
MN654664	Clade I	Physcia adscendens/tenella	Physcia	Physciaceae	Switzerland: Valais, Thyon	46.183220	7.367976	2079	corticolous	Palearctic	Temperate broadleaf and mixed forests	40	76	30	6025	173	-75	248	117	-6	117	-36	1384	130	104	8	368	320	368	351	atranorin	0	0	0	0	0	0	1	0	0	0	0	0	0	0	0
MN654664	Clade I	Physcia adscendens/tenella	Physcia	Physciaceae	Switzerland: Grisons, Suot Calögna	46.768896	10.15847	1418	corticolous	Palearctic	Temperate broadleaf and mixed forests	29	73	30	5877	155	-85	240	102	-40	102	-46	960	130	47	34	354	148	354	153	atranorin	0	0	0	0	0	0	1	0	0	0	0	0	0	0	0
MN654664	Clade I	Physcia adscendens/tenella	Physcia	Physciaceae	Switzerland: Grisons, Piz S-Chalambert	46.814843	10.39370	2014	corticolous	Palearctic	Temperate broadleaf and mixed forests	27	75	30	5910	154	-88	242	101	-42	101	-48	979	127	51	31	352	164	352	165	atranorin	0	0	0	0	0	0	1	0	0	0	0	0	0	0	0
MN654664	Clade I	Physcia adscendens/tenella	Physcia	Physciaceae	Estonia: Jõgevamaa, Pedassaare	58.651404	26.865525	71.6266	corticolous	Palearctic	Temperate broadleaf and mixed forests	49	71	22	8615	216	-99	315	145	-55	160	-61	603	78	26	33	217	88	206	101	atranorin	0	0	0	0	0	0	1	0	0	0	0	0	0	0	0
MN654665	Clade I	Physcia adscendens/tenella	Physcia	Physciaceae	Switzerland: Valais, Couvinir	46.344450	7.560231	1958	corticolous	Palearctic	Temperate broadleaf and mixed forests	4	63	28	5581	121	-99	220	75	17	75	-64	1819	169	134	8	478	418	478	472	atranorin	0	0	0	0	0	0	1	0	0	0	0	0	0	0	0
MN654665	Clade I	Physcia adscendens/tenella	Physcia	Physciaceae	Switzerland: Valais, Crêt du Midi	46.233645	7.538504	1951	corticolous	Palearctic	Temperate broadleaf and mixed forests	24	69	29	5807	149	-85	234	98	-24	98	-48	1576	149	120	8	421	367	421	396	atranorin	0	0	0	0	0	0	1	0	0	0	0	0	0	0	0
MN654665	Clade I	Physcia adscendens/tenella	Physcia	Physciaceae	Switzerland: Grisons, Suot Calögna	46.768896	10.15847	1418	corticolous	Palearctic	Temperate broadleaf and mixed forests	29	73	30	5877	155	-85	240	102	-40	102	-46	960	130	47	34	354	148	354	153	atranorin	0	0	0	0	0	0	1	0	0	0	0	0	0	0	0
MN654665	Clade I	Physcia adscendens/tenella	Physcia	Physciaceae	Switzerland: Grisons, Piz S-Chalambert	46.814843	10.39370	2014	corticolous	Palearctic	Temperate broadleaf and mixed forests	27	75	30	5910	154	-88	242	101	-42	101	-48	979	127	51	31	352	164	352	165	atranorin	0	0	0	0	0	0	1	0	0	0	0	0	0	0	0
MN654665	Clade I	Physcia adscendens/tenella	Physcia	Physciaceae	Switzerland: Grisons, Jürada	46.851713	10.36720	2130	corticolous	Palearctic	Temperate broadleaf and mixed forests	19	71	30	5754	141	-92	233	91	-49	91	-54	1020	132	54	31	369	173	369	175	atranorin	0	0	0	0	0	0	1	0	0	0	0	0	0	0	0
MN654665	Clade I	Physcia adscendens/tenella	Physcia	Physciaceae	Switzerland: Grisons, Plan da l'Ogna	46.821288	10.37136	1138	corticolous	Palearctic	Temperate broadleaf and mixed forests	46	84	31	6254	184	-79	263	124	-26	124	-35	834	116	39	37	314	122	314	126	atranorin	0	0	0	0	0	0	1	0	0	0	0	0	0	0	0
MN654665	Clade I	Physcia adscendens/tenella	Physcia	Physciaceae	Estonia: Jõgevamaa, Pedassaare	58.651404	26.865525	71.6266	corticolous	Palearctic	Temperate broadleaf and mixed forests	49	71	22	8615	216	-99	315	145	-55	160	-61	603	78	26	33	217	88	206	101	atranorin	0	0	0	0	0	0	1	0	0	0	0	0	0	0	0
MN654665	Clade I	Physcia adscendens/tenella	Physcia	Physciaceae	Estonia: Pärnumaa, Soomaa	58.247733	25.150913	46	corticolous	Palearctic	Temperate broadleaf and mixed forests	53	66	21	8330	211	-92	303	64	-16	160	-52	647	75	29	30	216	101	187	131	atranorin	0	0	0	0	0	0	1	0	0	0	0	0	0	0	0
MN654665	Clade I	Physcia adscendens/tenella	Physcia	Physciaceae	Estonia: Pärnumaa, Tallikeste	57.762457	27.360620	133.767	corticolous	Palearctic	Temperate broadleaf and mixed forests	47	74	23	8753	216	-105	321	143	-60	158	-66	629	78	29	32	223	94	222	111	atranorin	0	0	0	0	0	0	1	0	0	0	0	0	0	0	0
MN654666	Clade I	Physcia adscendens/tenella	Physcia	Physciaceae	Switzerland: Grisons, Plan da l'Ogna	46.821288	10.37136	1138	corticolous	Palearctic	Temperate broadleaf and mixed forests	46	84	31	6254	184	-79	263	124	-26	124	-35	834	116	39	37	314	122	314	126	atranorin	0	0	0	0	0	0	1	0	0	0	0	0	0	0	0
MN654667	Clade I	Physcia adscendens/tenella	Physcia	Physciaceae	Switzerland: Valais, Crêt du Midi	46.233645	7.538504	1951	corticolous	Palearctic	Temperate broadleaf and mixed forests	24	69	29	5807	149	-85	234	98	-24	98	-48	1576	149	120	8	421	367	421	396	atranorin	0	0	0	0	0	0	1	0	0	0	0	0	0	0	0
MN654668	Clade I	Physcia adscendens/tenella	Physcia	Physciaceae	Switzerland: Grisons, Plan da l'Ogna	46.821288	10.37136	1138	corticolous	Palearctic	Temperate broadleaf and mixed forests	46	84	31	6254	184	-79	263	124	-26	124	-35	834	116	39	37	314	122	314	126	atranorin	0	0	0	0	0	0	1	0	0	0	0	0	0	0	0
MN654669	Clade I	Physcia adscendens/tenella	Physcia	Physciaceae	Estonia: Pärnumaa, Soomaa	58.247733	25.150913	46	corticolous	Palearctic	Temperate broadleaf and mixed forests	53	66	21	8330	211	-92	303	64	-16	160	-52	647	75	29	30	216	101	187	131	atranorin	0	0	0	0	0	0	1	0	0	0	0	0	0	0	0
MN654670	Clade I	Physcia adscendens/tenella	Physcia	Physciaceae	Switzerland: Grisons, Laret	46.785293	10.15709	2020	corticolous	Palearctic	Temperate broadleaf and mixed forests	29	73	30	5877	155	-85	240	102	-40	102	-46	960	130	47	34	354	148	354	153	atranorin	0	0	0	0	0	0	1	0	0	0	0	0	0	0	0
MN654670	Clade I	Physcia adscendens/tenella	Physcia	Physciaceae	Switzerland: Grisons, Plan da l'Ogna	46.821288	10.37136	1138	corticolous	Palearctic	Temperate broadleaf and mixed forests	46	84	31	6254	184	-79	263	124	-26	124	-35	834	116	39	37	314	122	314	126	atranorin	0	0	0	0	0	0	1	0	0	0	0	0	0	0	0
MN654671	Clade I	Physcia adscendens/tenella	Physcia	Physciaceae	Switzerland: Valais, Crêt du Midi	46.233645	7.538504	1951	corticolous	Palearctic	Temperate broadleaf and mixed forests	24	69	29	5807	149	-85	234	98	-24	98	-48	1576	149	120	8	421	367	421	396	atranorin	0	0	0	0	0	0	1	0	0	0	0	0	0	0	0
MN654672	Clade I	Lecanora chlarotera	Lecanora	Lecanoraceae	Switzerland: Valais, Pfynwald	46.295618	7.570959	572	corticolous	Palearctic	Temperate broadleaf and mixed forests	80	86	32	6410	224	-44	268	161	36	161	-3	915	102	58	15	273	195	273	216	atranorin, other substances not constant	0	0	0	0	0	0	1	0	0	0	0	0	0	0	0
MN654673	Clade I	Lecanora chlarotera	Lecanora	Lecanoraceae	Switzerland: Valais, Branson	46.130144	7.087526	639	corticolous	Palearctic	Temperate broadleaf and mixed forests	67	87	32	6337	211	-58	269	-3	23	147	-15	1088	103	77	9	291	249	287	284	atranorin, other substances not constant	0	0	0	0	0	0	1	0	0	0	0	0	0	0	0
MN654673	Clade I	Lecanora chlarotera	Lecanora	Lecanoraceae	Switzerland: Valais, Mont d'Orge	46.229918	7.326307	708	corticolous	Palearctic	Temperate broadleaf and mixed forests	91	92	32	6553	240	-39	279	173	86	173	5	742	84	45	17	214	150	214	190	atranorin, other substances not constant	0	0	0	0	0	0	1	0	0	0	0	0	0	0	0
MN654673	Clade I	Lecanora chlarotera	Lecanora	Lecanoraceae	Switzerland: Valais, Pfynwald	46.295618	7.570959	572	corticolous	Palearctic	Temperate broadleaf and mixed forests	80	86	32	6410	224	-44	268	161	36	161	-3	915	102	58	15	273	195	273	216	atranorin, other substances not constant	0	0	0	0	0	0	1	0	0	0	0	0	0	0	0
MN654674	Clade I	Lecanora chlarotera	Lecanora	Lecanoraceae	Switzerland: Valais, Branson	46.130144	7.087526	639	corticolous	Palearctic	Temperate broadleaf and mixed forests	67	87	32	6337	211	-58	269	-3	23	147	-15	1088	103	77	9	291	249	287	284	atranorin, other substances not constant	0	0	0	0	0	0	1	0	0	0	0	0	0	0	0
MN654675	Clade I	Lecanora chlarotera	Lecanora	Lecanoraceae	Switzerland: Valais, Crêt du Midi	46.233645	7.538504	1951	corticolous	Palearctic	Temperate broadleaf and mixed forests	24	69	29	5807	149	-85	234	98	-24	98	-48	1576	149	120	8	421	367	421	396	atranorin, other substances not constant	0	0	0	0	0	0	1	0	0	0	0	0	0	0	0
MN654675	Clade I	Lecanora chlarotera	Lecanora	Lecanoraceae	Switzerland: Grisons, Piz Giarsinom	46.754890	10.13499	1940	corticolous	Palearctic	Temperate broadleaf and mixed forests	29	73	30	5877	155	-85	240	102	-40	102	-46	960	130	47	34	354	148	354	153	atranorin, other substances not constant	0	0	0	0	0	0	1	0	0	0	0	0	0	0	0
MN654676	Clade I	Lecanora chlarotera	Lecanora	Lecanoraceae	Switzerland: Valais, Branson	46.130144	7.087526	639	corticolous	Palearctic	Temperate broadleaf and mixed forests	67	87	32	6337	211	-58	269	-3	23	147	-15	1088	103	77	9	291	249	287	284	atranorin, other substances not constant	0	0	0	0	0	0	1	0	0	0	0	0	0	0	0
MN654677	Clade I	Lecanora chlarotera	Lecanora	Lecanoraceae	Switzerland: Valais, Pfynwald	46.295618	7.570959	572	corticolous	Palearctic	Temperate broadleaf and mixed forests	80	86	32	6410	224	-44	268	161	36	161	-3	915	102	58	15	273	195	273	216	atranorin, other substances not constant	0	0	0	0	0	0	1	0	0	0	0	0	0	0	0
MN654678	Clade I	Lecanora chlarotera	Lecanora	Lecanoraceae	Switzerland: Valais, Pfynwald	46.295618	7.570959	572	corticolous	Palearctic	Temperate broadleaf and mixed forests	80	86	32	6410	224	-44	268	161	36	161	-3	915	102	58	15	273	195	273	216	atranorin, other substances not constant	0	0	0	0	0	0	1	0	0	0	0	0	0	0	0
MN654679	Clade I	Lecanora chlarotera	Lecanora	Lecanoraceae	Switzerland: Valais, Mont d'Orge	46.229918	7.326307	708	corticolous	Palearctic	Temperate broadleaf and mixed forests	91	92	32	6553	240	-39	279	173	86	173	5	742	84	45	17	214	150	214	190	atranorin, other substances not constant	0	0	0	0	0	0	1	0	0	0	0	0	0	0	0
MN654680	Clade I	Parmelia sulcata	Parmelia	Parmeliaceae	Switzerland: Grisons, Piz Giarsinom	46.754890	10.13499	1940	corticolous	Palearctic	Temperate broadleaf and mixed forests	29	73	30	5877	155	-85	240	102	-40	102	-46	960	130	47	34	354	148	354	153	atranorin, salazinic acid	0	0	0	0	0	0	1	0	1	0	0	0	0	0	0
MN654681	Clade I	Parmelia sulcata	Parmelia	Parmeliaceae	Switzerland: Valais, Serin	46.329474	7.435650	1760	corticolous	Palearctic	Temperate broadleaf and mixed forests	48	76	30	6072	182	-68	250	125	2	125	-30	1306	127	97	9	361	295	361	325	atranorin, salazinic acid	0	0	0	0	0	0	1	0	1	0	0	0	0	0	0
MN654682	Clade I	Parmelia sulcata	Parmelia	Parmeliaceae	Switzerland: Valais, Branson	46.130144	7.087526	639	corticolous	Palearctic	Temperate broadleaf and mixed forests	67	87	32	6337	211	-58	269	-3	23	147	-15	1088	103	77	9	291	249	287	284	atranorin, salazinic acid	0	0	0	0	0	0	1	0	1	0	0	0	0	0	0
MN654683	Clade I	Parmelia sulcata	Parmelia	Parmeliaceae	Switzerland: Valais, Branson	46.130144	7.087526	639	corticolous	Palearctic	Temperate broadleaf and mixed forests	67	87	32	6337	211	-58	269	-3	23	147	-15	1088	103	77	9	291	249	287	284	atranorin, salazinic acid	0	0	0	0	0	0	1	0	1	0	0	0	0	0	0
MN654683	Clade I	Parmelia sulcata	Parmelia	Parmeliaceae	Switzerland: Valais, L'Erié	46.172339	7.129440	1924	corticolous	Palearctic	Temperate broadleaf and mixed forests	31	74	30	5949	161	-83	244	-31	42	106	-44	1535	146	114	8	413	360	387	412	atranorin, salazinic acid	0	0	0	0	0	0	1	0	1	0	0	0	0	0	0
MN654683	Clade I	Parmelia sulcata	Parmelia	Parmeliaceae	Switzerland: Valais, Mont d'Orge	46.229918	7.326307	708	corticolous	Palearctic	Temperate broadleaf and mixed forests	91	92	32	6553	240	-39	279	173	86	173	5	742	84	45	17	214	150	214	190	atranorin, salazinic acid	0	0	0	0	0	0	1	0	1	0	0	0	0	0	0
MN654683	Clade I	Parmelia sulcata	Parmelia	Parmeliaceae	Switzerland: Valais, Serin	46.329474	7.435650	1760	corticolous	Palearctic	Temperate broadleaf and mixed forests	48	76	30	6072	182	-68	250	125	2	125	-30	1306	127	97	9	361	295	361	325	atranorin, salazinic acid	0	0	0	0	0	0	1	0	1	0	0	0	0	0	0
MN654683	Clade I	Parmelia sulcata	Parmelia	Parmeliaceae	Switzerland: Valais, Dzeu des Fontanes	46.065138	7.187193	1869	corticolous	Palearctic	Temperate broadleaf and mixed forests	44	79	31	6113	180	-74	254	-21	-2	122	-34	1343	124	100	7	353	314	347	348	atranorin, salazinic acid	0	0	0	0	0	0	1	0	1	0	0	0	0	0	0
MN654683	Clade I	Parmelia sulcata	Parmelia	Parmeliaceae	Switzerland: Valais, Pfynwald	46.295618	7.570959	572	corticolous	Palearctic	Temperate broadleaf and mixed forests	80	86	32	6410	224	-44	268	161	36	161	-3	915	102	58	15	273	195	273	216	atranorin, salazinic acid	0	0	0	0	0	0	1	0	1	0	0	0	0	0	0
MN654683	Clade I	Parmelia sulcata	Parmelia	Parmeliaceae	Switzerland: Valais, Couvinir	46.344450	7.560231	1958	corticolous	Palearctic	Temperate broadleaf and mixed forests	4	63	28	5581	121	-99	220	75	17	75	-64	1819	169	134	8	478	418	478	472	atranorin, salazinic acid	0	0	0	0	0	0	1	0	1	0	0	0	0	0	0
MN654683	Clade I	Parmelia sulcata	Parmelia	Parmeliaceae	Switzerland: Couvinir, Crêt du Midi	46.233645	7.538504	1951	corticolous	Palearctic	Temperate broadleaf and mixed forests	24	69	29	5807	149	-85	234	98	-24	98	-48	1576	149	120	8	421	367	421	396	atranorin, salazinic acid	0	0	0	0	0	0	1	0	1	0	0	0	0	0	0
MN654683	Clade I	Parmelia sulcata	Parmelia	Parmeliaceae	Switzerland: Valais, Thyon	46.183220	7.367976	2079	corticolous	Palearctic	Temperate broadleaf and mixed forests	40	76	30	6025	173	-75	248	117	-6	117	-36	1384	130	104	8	368	320	368	351	atranorin, salazinic acid	0	0	0	0	0	0	1	0	1	0	0	0	0	0	0
MN654683	Clade I	Parmelia sulcata	Parmelia	Parmeliaceae	Switzerland: Grisons, Laret	46.785293	10.15709	2020	corticolous	Palearctic	Temperate broadleaf and mixed forests	29	73	30	5877	155	-85	240	102	-40	102	-46	960	130	47	34	354	148	354	153	atranorin, salazinic acid	0	0	0	0	0	0	1	0	1	0	0	0	0	0	0
MN654683	Clade I	Parmelia sulcata	Parmelia	Parmeliaceae	Switzerland: Grisons, Piz Giarsinom	46.754890	10.13499	1940	corticolous	Palearctic	Temperate broadleaf and mixed forests	29	73	30	5877	155	-85	240	102	-40	102	-46	960	130	47	34	354	148	354	153	atranorin, salazinic acid	0	0	0	0	0	0	1	0	1	0	0	0	0	0	0
MN654683	Clade I	Parmelia sulcata	Parmelia	Parmeliaceae	Switzerland: Grisons, Piz S-Chalambert	46.814843	10.39370	2014	corticolous	Palearctic	Temperate broadleaf and mixed forests	27	75	30	5910	154	-88	242	101	-42	101	-48	979	127	51	31	352	164	352	165	atranorin, salazinic acid	0	0	0	0	0	0	1	0	1	0	0	0	0	0	0
MN654683	Clade I	Parmelia sulcata	Parmelia	Parmeliaceae	Switzerland: Grisons, Plan da l'Ogna	46.821288	10.37136	1138	corticolous	Palearctic	Temperate broadleaf and mixed forests	46	84	31	6254	184	-79	263	124	-26	124	-35	834	116	39	37	314	122	314	126	atranorin, salazinic acid	0	0	0	0	0	0	1	0	1	0	0	0	0	0	0
MN654683	Clade I	Parmelia sulcata	Parmelia	Parmeliaceae	Estonia: Pärnumaa, Soomaa	58.247733	25.150913	46	corticolous	Palearctic	Temperate broadleaf and mixed forests	53	66	21	8330	211	-92	303	64	-16	160	-52	647	75	29	30	216	101	187	131	atranorin, salazinic acid	0	0	0	0	0	0	1	0	1	0	0	0	0	0	0
MN654683	Clade I	Parmelia sulcata	Parmelia	Parmeliaceae	Estonia: Pärnumaa, Häädemeeste	58.133831	24.508972	17.5899	corticolous	Palearctic	Temperate broadleaf and mixed forests	57	64	21	8271	211	-88	299	68	-14	163	-47	657	75	28	30	219	101	195	129	atranorin, salazinic acid	0	0	0	0	0	0	1	0	1	0	0	0	0	0	0
MN654683	Clade I	Parmelia sulcata	Parmelia	Parmeliaceae	Estonia: Pärnumaa, Häädemeeste	58.138940	24.565619	8.44347	corticolous	Palearctic	Temperate broadleaf and mixed forests	56	64	21	8283	211	-89	300	68	-14	163	-48	659	75	29	30	219	102	195	131	atranorin, salazinic acid	0	0	0	0	0	0	1	0	1	0	0	0	0	0	0
MN654684	Clade I	Parmelia sulcata	Parmelia	Parmeliaceae	Switzerland: Valais, Dzeu des Fontanes	46.065138	7.187193	1869	corticolous	Palearctic	Temperate broadleaf and mixed forests	44	79	31	6113	180	-74	254	-21	-2	122	-34	1343	124	100	7	353	314	347	348	atranorin, salazinic acid	0	0	0	0	0	0	1	0	1	0	0	0	0	0	0
MN654685	Clade I	Parmelia sulcata	Parmelia	Parmeliaceae	Estonia: Põlvamaa, Järvselja	58.278098	27.319831	40.6679	corticolous	Palearctic	Temperate broadleaf and mixed forests	50	73	22	8764	218	-101	319	146	-57	161	-63	609	78	26	33	220	88	214	103	atranorin, salazinic acid	0	0	0	0	0	0	1	0	1	0	0	0	0	0	0
MN654685	Clade I	Parmelia sulcata	Parmelia	Parmeliaceae	Estonia: Pärnumaa, Soomaa	58.247733	25.150913	46	corticolous	Palearctic	Temperate broadleaf and mixed forests	53	66	21	8330	211	-92	303	64	-16	160	-52	647	75	29	30	216	101	187	131	atranorin, salazinic acid	0	0	0	0	0	0	1	0	1	0	0	0	0	0	0
MN654685	Clade I	Parmelia sulcata	Parmelia	Parmeliaceae	Estonia: Pärnumaa, Häädemeeste	58.138940	24.565619	8.44347	corticolous	Palearctic	Temperate broadleaf and mixed forests	56	64	21	8283	211	-89	300	68	-14	163	-48	659	75	29	30	219	102	195	131	atranorin, salazinic acid	0	0	0	0	0	0	1	0	1	0	0	0	0	0	0
MN654686	Clade I	Parmelia sulcata	Parmelia	Parmeliaceae	Switzerland: Valais, Branson	46.130144	7.087526	639	corticolous	Palearctic	Temperate broadleaf and mixed forests	67	87	32	6337	211	-58	269	-3	23	147	-15	1088	103	77	9	291	249	287	284	atranorin, salazinic acid	0	0	0	0	0	0	1	0	1	0	0	0	0	0	0
MN654686	Clade I	Parmelia sulcata	Parmelia	Parmeliaceae	Switzerland: Valais, L'Erié	46.172339	7.129440	1924	corticolous	Palearctic	Temperate broadleaf and mixed forests	31	74	30	5949	161	-83	244	-31	42	106	-44	1535	146	114	8	413	360	387	412	atranorin, salazinic acid	0	0	0	0	0	0	1	0	1	0	0	0	0	0	0
MN654686	Clade I	Parmelia sulcata	Parmelia	Parmeliaceae	Switzerland: Valais, Mont d'Orge	46.229918	7.326307	708	corticolous	Palearctic	Temperate broadleaf and mixed forests	91	92	32	6553	240	-39	279	173	86	173	5	742	84	45	17	214	150	214	190	atranorin, salazinic acid	0	0	0	0	0	0	1	0	1	0	0	0	0	0	0
MN654686	Clade I	Parmelia sulcata	Parmelia	Parmeliaceae	Switzerland: Valais, Serin	46.329474	7.435650	1760	corticolous	Palearctic	Temperate broadleaf and mixed forests	48	76	30	6072	182	-68	250	125	2	125	-30	1306	127	97	9	361	295	361	325	atranorin, salazinic acid	0	0	0	0	0	0	1	0	1	0	0	0	0	0	0
MN654686	Clade I	Parmelia sulcata	Parmelia	Parmeliaceae	Switzerland: Valais, Dzeu des Fontanes	46.065138	7.187193	1869	corticolous	Palearctic	Temperate broadleaf and mixed forests	44	79	31	6113	180	-74	254	-21	-2	122	-34	1343	124	100	7	353	314	347	348	atranorin, salazinic acid	0	0	0	0	0	0	1	0	1	0	0	0	0	0	0
MN654686	Clade I	Parmelia sulcata	Parmelia	Parmeliaceae	Switzerland: Valais, Pfynwald	46.295618	7.570959	572	corticolous	Palearctic	Temperate broadleaf and mixed forests	80	86	32	6410	224	-44	268	161	36	161	-3	915	102	58	15	273	195	273	216	atranorin, salazinic acid	0	0	0	0	0	0	1	0	1	0	0	0	0	0	0
MN654686	Clade I	Parmelia sulcata	Parmelia	Parmeliaceae	Switzerland: Valais, Couvinir	46.344450	7.560231	1958	corticolous	Palearctic	Temperate broadleaf and mixed forests	4	63	28	5581	121	-99	220	75	17	75	-64	1819	169	134	8	478	418	478	472	atranorin, salazinic acid	0	0	0	0	0	0	1	0	1	0	0	0	0	0	0
MN654686	Clade I	Parmelia sulcata	Parmelia	Parmeliaceae	Switzerland: Valais, Crêt du Midi	46.233645	7.538504	1951	corticolous	Palearctic	Temperate broadleaf and mixed forests	24	69	29	5807	149	-85	234	98	-24	98	-48	1576	149	120	8	421	367	421	396	atranorin, salazinic acid	0	0	0	0	0	0	1	0	1	0	0	0	0	0	0
MN654686	Clade I	Parmelia sulcata	Parmelia	Parmeliaceae	Switzerland: Valais, Thyon	46.183220	7.367976	2079	corticolous	Palearctic	Temperate broadleaf and mixed forests	40	76	30	6025	173	-75	248	117	-6	117	-36	1384	130	104	8	368	320	368	351	atranorin, salazinic acid	0	0	0	0	0	0	1	0	1	0	0	0	0	0	0
MN654686	Clade I	Parmelia sulcata	Parmelia	Parmeliaceae	Switzerland: Grisons, Laret	46.785293	10.15709	2020	corticolous	Palearctic	Temperate broadleaf and mixed forests	29	73	30	5877	155	-85	240	102	-40	102	-46	960	130	47	34	354	148	354	153	atranorin, salazinic acid	0	0	0	0	0	0	1	0	1	0	0	0	0	0	0
MN654686	Clade I	Parmelia sulcata	Parmelia	Parmeliaceae	Switzerland: Grisons, Piz Giarsinom	46.754890	10.13499	1940	corticolous	Palearctic	Temperate broadleaf and mixed forests	29	73	30	5877	155	-85	240	102	-40	102	-46	960	130	47	34	354	148	354	153	atranorin, salazinic acid	0	0	0	0	0	0	1	0	1	0	0	0	0	0	0
MN654686	Clade I	Parmelia sulcata	Parmelia	Parmeliaceae	Switzerland: Grisons, Suot Calögna	46.768896	10.15847	1418	corticolous	Palearctic	Temperate broadleaf and mixed forests	29	73	30	5877	155	-85	240	102	-40	102	-46	960	130	47	34	354	148	354	153	atranorin, salazinic acid	0	0	0	0	0	0	1	0	1	0	0	0	0	0	0
MN654686	Clade I	Parmelia sulcata	Parmelia	Parmeliaceae	Switzerland: Grisons, Piz S-Chalambert	46.814843	10.39370	2014	corticolous	Palearctic	Temperate broadleaf and mixed forests	27	75	30	5910	154	-88	242	101	-42	101	-48	979	127	51	31	352	164	352	165	atranorin, salazinic acid	0	0	0	0	0	0	1	0	1	0	0	0	0	0	0
MN654686	Clade I	Parmelia sulcata	Parmelia	Parmeliaceae	Switzerland: Grisons, Jürada	46.851713	10.36720	2130	corticolous	Palearctic	Temperate broadleaf and mixed forests	19	71	30	5754	141	-92	233	91	-49	91	-54	1020	132	54	31	369	173	369	175	atranorin, salazinic acid	0	0	0	0	0	0	1	0	1	0	0	0	0	0	0
MN654686	Clade I	Parmelia sulcata	Parmelia	Parmeliaceae	Switzerland: Grisons, Plan da l'Ogna	46.821288	10.37136	1138	corticolous	Palearctic	Temperate broadleaf and mixed forests	46	84	31	6254	184	-79	263	124	-26	124	-35	834	116	39	37	314	122	314	126	atranorin, salazinic acid	0	0	0	0	0	0	1	0	1	0	0	0	0	0	0
MN654686	Clade I	Parmelia sulcata	Parmelia	Parmeliaceae	Estonia: Põlvamaa, Järvselja	58.261180	27.320669	49.0894	corticolous	Palearctic	Temperate broadleaf and mixed forests	50	73	22	8764	218	-101	319	146	-57	161	-63	609	78	26	33	220	88	214	103	atranorin, salazinic acid	0	0	0	0	0	0	1	0	1	0	0	0	0	0	0
MN654686	Clade I	Parmelia sulcata	Parmelia	Parmeliaceae	Estonia: Põlvamaa, Järvselja	58.278098	27.319831	40.6679	corticolous	Palearctic	Temperate broadleaf and mixed forests	50	73	22	8764	218	-101	319	146	-57	161	-63	609	78	26	33	220	88	214	103	atranorin, salazinic acid	0	0	0	0	0	0	1	0	1	0	0	0	0	0	0
MN654686	Clade I	Parmelia sulcata	Parmelia	Parmeliaceae	Estonia: Jõgevamaa, Pedassaare	58.651404	26.865525	71.6266	corticolous	Palearctic	Temperate broadleaf and mixed forests	49	71	22	8615	216	-99	315	145	-55	160	-61	603	78	26	33	217	88	206	101	atranorin, salazinic acid	0	0	0	0	0	0	1	0	1	0	0	0	0	0	0
MN654686	Clade I	Parmelia sulcata	Parmelia	Parmeliaceae	Estonia: Pärnumaa, Soomaa	58.247733	25.150913	46	corticolous	Palearctic	Temperate broadleaf and mixed forests	53	66	21	8330	211	-92	303	64	-16	160	-52	647	75	29	30	216	101	187	131	atranorin, salazinic acid	0	0	0	0	0	0	1	0	1	0	0	0	0	0	0
MN654686	Clade I	Parmelia sulcata	Parmelia	Parmeliaceae	Estonia: Pärnumaa, Soomaa	58.270338	25.097512	51.4623	corticolous	Palearctic	Temperate broadleaf and mixed forests	54	66	21	8324	211	-91	302	64	-16	161	-51	650	75	29	29	217	101	188	132	atranorin, salazinic acid	0	0	0	0	0	0	1	0	1	0	0	0	0	0	0
MN654686	Clade I	Parmelia sulcata	Parmelia	Parmeliaceae	Estonia: Pärnumaa, Häädemeeste	58.138940	24.565619	8.44347	corticolous	Palearctic	Temperate broadleaf and mixed forests	56	64	21	8283	211	-89	300	68	-14	163	-48	659	75	29	30	219	102	195	131	atranorin, salazinic acid	0	0	0	0	0	0	1	0	1	0	0	0	0	0	0
MN654686	Clade I	Parmelia sulcata	Parmelia	Parmeliaceae	Estonia: Võrumaa, Tallikeste	57.762457	27.360620	133.767	corticolous	Palearctic	Temperate broadleaf and mixed forests	47	74	23	8753	216	-105	321	143	-60	158	-66	629	78	29	32	223	94	222	111	atranorin, salazinic acid	0	0	0	0	0	0	1	0	1	0	0	0	0	0	0
MN654686	Clade I	Parmelia sulcata	Parmelia	Parmeliaceae	Estonia: Võrumaa, Tallikeste	57.749708	27.366714	144.474	corticolous	Palearctic	Temperate broadleaf and mixed forests	46	74	22	8772	215	-107	322	157	-62	157	-68	634	79	29	32	225	96	225	112	atranorin, salazinic acid	0	0	0	0	0	0	1	0	1	0	0	0	0	0	0
MN654687	Clade I	Parmelia sulcata	Parmelia	Parmeliaceae	Switzerland: Valais, Pfynwald	46.295618	7.570959	572	corticolous	Palearctic	Temperate broadleaf and mixed forests	80	86	32	6410	224	-44	268	161	36	161	-3	915	102	58	15	273	195	273	216	atranorin, salazinic acid	0	0	0	0	0	0	1	0	1	0	0	0	0	0	0
MN654687	Clade I	Parmelia sulcata	Parmelia	Parmeliaceae	Switzerland: Grisons, Jürada	46.851713	10.36720	2130	corticolous	Palearctic	Temperate broadleaf and mixed forests	19	71	30	5754	141	-92	233	91	-49	91	-54	1020	132	54	31	369	173	369	175	atranorin, salazinic acid	0	0	0	0	0	0	1	0	1	0	0	0	0	0	0
MN654688	Clade I	Parmelia sulcata	Parmelia	Parmeliaceae	Estonia: Võrumaa, Tallikeste	57.749708	27.366714	144.474	corticolous	Palearctic	Temperate broadleaf and mixed forests	46	74	22	8772	215	-107	322	157	-62	157	-68	634	79	29	32	225	96	225	112	atranorin, salazinic acid	0	0	0	0	0	0	1	0	1	0	0	0	0	0	0
MN654689	Clade I	Parmelia sulcata	Parmelia	Parmeliaceae	Switzerland: Valais, Thyon	46.183220	7.367976	2079	corticolous	Palearctic	Temperate broadleaf and mixed forests	40	76	30	6025	173	-75	248	117	-6	117	-36	1384	130	104	8	368	320	368	351	atranorin, salazinic acid	0	0	0	0	0	0	1	0	1	0	0	0	0	0	0
MN654689	Clade I	Parmelia sulcata	Parmelia	Parmeliaceae	Switzerland: Grisons, Plan da l'Ogna	46.821288	10.37136	1138	corticolous	Palearctic	Temperate broadleaf and mixed forests	46	84	31	6254	184	-79	263	124	-26	124	-35	834	116	39	37	314	122	314	126	atranorin, salazinic acid	0	0	0	0	0	0	1	0	1	0	0	0	0	0	0
MN654689	Clade I	Parmelia sulcata	Parmelia	Parmeliaceae	Estonia: Jõgevamaa, Pedassaare	58.651404	26.865525	71.6266	corticolous	Palearctic	Temperate broadleaf and mixed forests	49	71	22	8615	216	-99	315	145	-55	160	-61	603	78	26	33	217	88	206	101	atranorin, salazinic acid	0	0	0	0	0	0	1	0	1	0	0	0	0	0	0
MN654689	Clade I	Parmelia sulcata	Parmelia	Parmeliaceae	Estonia: Jõgevamaa, Pedassaare	58.649966	26.874253	46.0186	corticolous	Palearctic	Temperate broadleaf and mixed forests	49	71	22	8615	216	-99	315	145	-55	160	-61	603	78	26	33	217	88	206	101	atranorin, salazinic acid	0	0	0	0	0	0	1	0	1	0	0	0	0	0	0
MN654689	Clade I	Parmelia sulcata	Parmelia	Parmeliaceae	Estonia: Pärnumaa, Häädemeeste	58.138940	24.565619	8.44347	corticolous	Palearctic	Temperate broadleaf and mixed forests	56	64	21	8283	211	-89	300	68	-14	163	-48	659	75	29	30	219	102	195	131	atranorin, salazinic acid	0	0	0	0	0	0	1	0	1	0	0	0	0	0	0
MN654689	Clade I	Parmelia sulcata	Parmelia	Parmeliaceae	Estonia: Võrumaa, Tallikeste	57.762457	27.360620	133.767	corticolous	Palearctic	Temperate broadleaf and mixed forests	47	74	23	8753	216	-105	321	143	-60	158	-66	629	78	29	32	223	94	222	111	atranorin, salazinic acid	0	0	0	0	0	0	1	0	1	0	0	0	0	0	0
MN654690	Clade I	Parmelia sulcata	Parmelia	Parmeliaceae	Switzerland: Grisons, Laret	46.785293	10.15709	2020	corticolous	Palearctic	Temperate broadleaf and mixed forests	29	73	30	5877	155	-85	240	102	-40	102	-46	960	130	47	34	354	148	354	153	atranorin, salazinic acid	0	0	0	0	0	0	1	0	1	0	0	0	0	0	0
MN654690	Clade I	Parmelia sulcata	Parmelia	Parmeliaceae	Estonia: Põlvamaa, Järvselja	58.261180	27.320669	49.0894	corticolous	Palearctic	Temperate broadleaf and mixed forests	50	73	22	8764	218	-101	319	146	-57	161	-63	609	78	26	33	220	88	214	103	atranorin, salazinic acid	0	0	0	0	0	0	1	0	1	0	0	0	0	0	0
MN654690	Clade I	Parmelia sulcata	Parmelia	Parmeliaceae	Estonia: Jõgevamaa, Pedassaare	58.649966	26.874253	46.0186	corticolous	Palearctic	Temperate broadleaf and mixed forests	49	71	22	8615	216	-99	315	145	-55	160	-61	603	78	26	33	217	88	206	101	atranorin, salazinic acid	0	0	0	0	0	0	1	0	1	0	0	0	0	0	0
MN654691	Clade I	Parmelia sulcata	Parmelia	Parmeliaceae	Switzerland: Valais, Crêt du Midi	46.233645	7.538504	1951	corticolous	Palearctic	Temperate broadleaf and mixed forests	24	69	29	5807	149	-85	234	98	-24	98	-48	1576	149	120	8	421	367	421	396	atranorin, salazinic acid	0	0	0	0	0	0	1	0	1	0	0	0	0	0	0
MN654692	Clade I	Parmelia sulcata	Parmelia	Parmeliaceae	Estonia: Võrumaa, Tallikeste	57.762457	27.360620	133.767	corticolous	Palearctic	Temperate broadleaf and mixed forests	47	74	23	8753	216	-105	321	143	-60	158	-66	629	78	29	32	223	94	222	111	atranorin, salazinic acid	0	0	0	0	0	0	1	0	1	0	0	0	0	0	0
MN654693	Clade I	Parmelia sulcata	Parmelia	Parmeliaceae	Switzerland: Valais, Couvinir	46.344450	7.560231	1958	corticolous	Palearctic	Temperate broadleaf and mixed forests	4	63	28	5581	121	-99	220	75	17	75	-64	1819	169	134	8	478	418	478	472	atranorin, salazinic acid	0	0	0	0	0	0	1	0	1	0	0	0	0	0	0
MN654693	Clade I	Parmelia sulcata	Parmelia	Parmeliaceae	Switzerland: Valais, Crêt du Midi	46.233645	7.538504	1951	corticolous	Palearctic	Temperate broadleaf and mixed forests	24	69	29	5807	149	-85	234	98	-24	98	-48	1576	149	120	8	421	367	421	396	atranorin, salazinic acid	0	0	0	0	0	0	1	0	1	0	0	0	0	0	0
MN654693	Clade I	Parmelia sulcata	Parmelia	Parmeliaceae	Switzerland: Grisons, Piz Giarsinom	46.754890	10.13499	1940	corticolous	Palearctic	Temperate broadleaf and mixed forests	29	73	30	5877	155	-85	240	102	-40	102	-46	960	130	47	34	354	148	354	153	atranorin, salazinic acid	0	0	0	0	0	0	1	0	1	0	0	0	0	0	0
MN654693	Clade I	Parmelia sulcata	Parmelia	Parmeliaceae	Switzerland: Grisons, Piz S-Chalambert	46.814843	10.39370	2014	corticolous	Palearctic	Temperate broadleaf and mixed forests	27	75	30	5910	154	-88	242	101	-42	101	-48	979	127	51	31	352	164	352	165	atranorin, salazinic acid	0	0	0	0	0	0	1	0	1	0	0	0	0	0	0
MN654694	Clade I	Parmelia sulcata	Parmelia	Parmeliaceae	Estonia: Pärnumaa, Soomaa	58.247733	25.150913	46	corticolous	Palearctic	Temperate broadleaf and mixed forests	53	66	21	8330	211	-92	303	64	-16	160	-52	647	75	29	30	216	101	187	131	atranorin, salazinic acid	0	0	0	0	0	0	1	0	1	0	0	0	0	0	0
MN654694	Clade I	Parmelia sulcata	Parmelia	Parmeliaceae	Estonia: Pärnumaa, Häädemeeste	58.133831	24.508972	17.5899	corticolous	Palearctic	Temperate broadleaf and mixed forests	57	64	21	8271	211	-88	299	68	-14	163	-47	657	75	28	30	219	101	195	129	atranorin, salazinic acid	0	0	0	0	0	0	1	0	1	0	0	0	0	0	0
MN654694	Clade I	Parmelia sulcata	Parmelia	Parmeliaceae	Estonia: Võrumaa, Tallikeste	57.749708	27.366714	144.474	corticolous	Palearctic	Temperate broadleaf and mixed forests	46	74	22	8772	215	-107	322	157	-62	157	-68	634	79	29	32	225	96	225	112	atranorin, salazinic acid	0	0	0	0	0	0	1	0	1	0	0	0	0	0	0
MN654695	Clade I	Parmelia sulcata	Parmelia	Parmeliaceae	Estonia: Põlvamaa, Järvselja	58.261180	27.320669	49.0894	corticolous	Palearctic	Temperate broadleaf and mixed forests	50	73	22	8764	218	-101	319	146	-57	161	-63	609	78	26	33	220	88	214	103	atranorin, salazinic acid	0	0	0	0	0	0	1	0	1	0	0	0	0	0	0
MN654695	Clade I	Parmelia sulcata	Parmelia	Parmeliaceae	Estonia: Põlvamaa, Järvselja	58.278098	27.319831	40.6679	corticolous	Palearctic	Temperate broadleaf and mixed forests	50	73	22	8764	218	-101	319	146	-57	161	-63	609	78	26	33	220	88	214	103	atranorin, salazinic acid	0	0	0	0	0	0	1	0	1	0	0	0	0	0	0
MN654695	Clade I	Parmelia sulcata	Parmelia	Parmeliaceae	Estonia: Jõgevamaa, Pedassaare	58.651404	26.865525	71.6266	corticolous	Palearctic	Temperate broadleaf and mixed forests	49	71	22	8615	216	-99	315	145	-55	160	-61	603	78	26	33	217	88	206	101	atranorin, salazinic acid	0	0	0	0	0	0	1	0	1	0	0	0	0	0	0
MN654695	Clade I	Parmelia sulcata	Parmelia	Parmeliaceae	Estonia: Jõgevamaa, Pedassaare	58.649966	26.874253	46.0186	corticolous	Palearctic	Temperate broadleaf and mixed forests	49	71	22	8615	216	-99	315	145	-55	160	-61	603	78	26	33	217	88	206	101	atranorin, salazinic acid	0	0	0	0	0	0	1	0	1	0	0	0	0	0	0
MN654695	Clade I	Parmelia sulcata	Parmelia	Parmeliaceae	Estonia: Pärnumaa, Soomaa	58.270338	25.097512	51.4623	corticolous	Palearctic	Temperate broadleaf and mixed forests	54	66	21	8324	211	-91	302	64	-16	161	-51	650	75	29	29	217	101	188	132	atranorin, salazinic acid	0	0	0	0	0	0	1	0	1	0	0	0	0	0	0
MN654695	Clade I	Parmelia sulcata	Parmelia	Parmeliaceae	Estonia: Pärnumaa, Häädemeeste	58.138940	24.565619	8.44347	corticolous	Palearctic	Temperate broadleaf and mixed forests	56	64	21	8283	211	-89	300	68	-14	163	-48	659	75	29	30	219	102	195	131	atranorin, salazinic acid	0	0	0	0	0	0	1	0	1	0	0	0	0	0	0
MN654695	Clade I	Parmelia sulcata	Parmelia	Parmeliaceae	Estonia: Võrumaa, Tallikeste	57.762457	27.360620	133.767	corticolous	Palearctic	Temperate broadleaf and mixed forests	47	74	23	8753	216	-105	321	143	-60	158	-66	629	78	29	32	223	94	222	111	atranorin, salazinic acid	0	0	0	0	0	0	1	0	1	0	0	0	0	0	0
MN654695	Clade I	Parmelia sulcata	Parmelia	Parmeliaceae	Estonia: Võrumaa, Tallikeste	57.749708	27.366714	144.474	corticolous	Palearctic	Temperate broadleaf and mixed forests	46	74	22	8772	215	-107	322	157	-62	157	-68	634	79	29	32	225	96	225	112	atranorin, salazinic acid	0	0	0	0	0	0	1	0	1	0	0	0	0	0	0
MN654696	Clade I	Parmelia sulcata	Parmelia	Parmeliaceae	Estonia: Jõgevamaa, Pedassaare	58.649966	26.874253	46.0186	corticolous	Palearctic	Temperate broadleaf and mixed forests	49	71	22	8615	216	-99	315	145	-55	160	-61	603	78	26	33	217	88	206	101	atranorin, salazinic acid	0	0	0	0	0	0	1	0	1	0	0	0	0	0	0
MN654697	Clade I	Lecanora argentata	Lecanora	Lecanoraceae	Estonia: Pärnumaa, Häädemeeste	58.138940	24.565619	8.44347	corticolous	Palearctic	Temperate broadleaf and mixed forests	56	64	21	8283	211	-89	300	68	-14	163	-48	659	75	29	30	219	102	195	131	atranorin, gangaleoidin	0	0	0	0	0	0	1	1	0	0	0	0	0	0	0
MN396941	Clade I	Parmelia sulcata s.l.	Parmelia	Parmeliaceae	Poland: Bialowieza Forest	52.7625	23.8783	165	corticolous	Palearctic	Temperate broadleaf and mixed forests	69	85	27	8079	232	-78	310	170	-28	170	-37	583	78	29	31	213	95	213	107	atranorin, salazinic acid	0	0	0	0	0	0	1	0	1	0	0	0	0	0	0
MN396942	Clade I	Parmelia sulcata	Parmelia	Parmeliaceae	Poland: Bialowieza Forest	52.6877778	23.71722	165	corticolous	Palearctic	Temperate broadleaf and mixed forests	70	84	27	8077	232	-77	309	170	-28	170	-37	581	78	29	31	214	94	214	105	atranorin, salazinic acid	0	0	0	0	0	0	1	0	1	0	0	0	0	0	0
MN396949	Clade I	Physcia adscendens	Physcia	Physciaceae	Poland: Bialowieza Forest	52.6877778	23.71722	165	corticolous	Palearctic	Temperate broadleaf and mixed forests	70	84	27	8077	232	-77	309	170	-28	170	-37	581	78	29	31	214	94	214	105	atranorin	0	0	0	0	0	0	1	0	0	0	0	0	0	0	0
MN397012	Clade I	Parmelia sulcata	Parmelia	Parmeliaceae	Poland: Bialowieza Forest	52.7625	23.8783	165	corticolous	Palearctic	Temperate broadleaf and mixed forests	69	85	27	8079	232	-78	310	170	-28	170	-37	583	78	29	31	213	95	213	107	atranorin, salazinic acid	0	0	0	0	0	0	1	0	1	0	0	0	0	0	0
MN397014	Clade I	Parmelia sulcata	Parmelia	Parmeliaceae	Poland: Bialowieza Forest	52.7341667	23.71638	165	corticolous	Palearctic	Temperate broadleaf and mixed forests	70	84	27	8076	232	-77	309	170	-28	170	-37	580	77	29	31	213	94	213	105	atranorin, salazinic acid	0	0	0	0	0	0	1	0	1	0	0	0	0	0	0
MN397016	Clade I	Parmelia sulcata	Parmelia	Parmeliaceae	Poland: Bialowieza Forest	52.6877778	23.71722	165	corticolous	Palearctic	Temperate broadleaf and mixed forests	70	84	27	8077	232	-77	309	170	-28	170	-37	581	78	29	31	214	94	214	105	atranorin, salazinic acid	0	0	0	0	0	0	1	0	1	0	0	0	0	0	0
MN397127	Clade I	Verseghya thysanophora	Verseghya	Lecanoraceae	Poland: Bialowieza Forest	52.7341667	23.71638	165	corticolous	Palearctic	Temperate broadleaf and mixed forests	70	84	27	8076	232	-77	309	170	-28	170	-37	580	77	29	31	213	94	213	105	atranorin, usnic acid, zeorin, unknown terpenoids	0	0	0	0	0	0	1	0	0	0	0	1	1	0	0
MK619907	Clade I	Lecidea atrobrunnea	Lecidea	Lecideaceae	Argentina Tierra del Fuego, Ushuaia Glaciar Martial	-54.7899	-68.3903	540	Saxicolous	Neotropical	Temperate grasslands, savannas, and shrublands	19	79	52	2786	101	-50	151	20	3	53	-18	666	68	41	13	191	136	174	160	2'-O-methylperlatolic acid	0	0	0	0	0	1	0	0	0	0	0	0	0	0	0
MK619934	Clade I	Lecidea lapicida	Lecidea	Lecideaceae	Chile Tierra del Fuego, Región de Magallanes y de la Antártica Chilena, Isla Navarino Cerro Bandera	-54.9726	-67.6383	741	Saxicolous	Neotropical	Temperate grasslands, savannas, and shrublands	30	81	52	2796	113	-41	154	31	13	65	-7	580	57	35	15	166	115	157	136	stictic or norstictic acid	0	0	0	0	0	0	0	0	1	0	0	0	0	0	0
MK619962	Clade I	Lecidea cancriformis	Lecidea	Lecideaceae	Chile Región de Magallanes y de la Antártica Chilena, Laguna Blanca Morro Chico	-52.0587	-71.42	208	Saxicolous	Neotropical	Temperate grasslands, savannas, and shrublands	60	91	47	3566	163	-28	191	58	64	104	12	307	30	20	11	88	66	79	74	no substances	1	0	0	0	0	0	0	0	0	0	0	0	0	0	0
MK619976	Clade I	Lecidea cancriformis	Lecidea	Lecideaceae	Argentina Provinzia de Santa Cruz, El Calaftae Cerro Cristal	-50.56	-72.7942	955	Saxicolous	Neotropical	Temperate grasslands, savannas, and shrublands	49	89	47	3654	148	-40	188	47	53	93	0	676	72	44	15	204	144	152	176	no substances	1	0	0	0	0	0	0	0	0	0	0	0	0	0	0
MK619980	Clade I	Lecidea promiscens	Lecidea	Lecideaceae	Argentina Provinzia de Santa Cruz, El Calaftae Cerro Cristal	-50.5618	-72.7898	1054	Saxicolous	Neotropical	Temperate grasslands, savannas, and shrublands	37	91	48	3641	137	-52	189	36	41	82	-12	680	72	45	14	205	146	154	175	confluentic acid syndrome	0	0	0	0	0	1	0	0	0	0	0	0	0	0	0
MK619982	Clade I	Lecidea cancriformis	Lecidea	Lecideaceae	Argentina Provinzia de Santa Cruz, El Calaftae Cerro Cristal	-50.5669	-72.781	1253	Saxicolous	Neotropical	Temperate grasslands, savannas, and shrublands	37	91	48	3641	137	-52	189	36	41	82	-12	680	72	45	14	205	146	154	175	no substances	1	0	0	0	0	0	0	0	0	0	0	0	0	0	0
MK619985	Clade I	Lecidea tesselata	Lecidea	Lecideaceae	Argentina Provinzia de Santa Cruz, El Chalten Lomo del Plague Tumbado	-49.3637	-72.9418	1109	Saxicolous	Neotropical	Temperate grasslands, savannas, and shrublands	47	87	47	3569	147	-37	184	22	83	91	0	869	96	55	17	269	178	190	233	confluentic acid	0	0	0	0	0	1	0	0	0	0	0	0	0	0	0
MK619993	Clade I	Lecidea cancriformis	Lecidea	Lecideaceae	Argentina Provinzia de Santa Cruz, El Chalten Lomo del Plague Tumbado	-49.3593	-72.9642	1388	Saxicolous	Neotropical	Temperate grasslands, savannas, and shrublands	39	87	47	3525	138	-44	182	39	75	83	-7	922	101	60	16	280	192	204	243	no substances	1	0	0	0	0	0	0	0	0	0	0	0	0	0	0
MK619995	Clade I	Lecidea promiscens	Lecidea	Lecideaceae	Argentina Provinzia de Santa Cruz, El Chalten Lomo del Plague Tumbado	-49.3593	-72.9642	1388	Saxicolous	Neotropical	Temperate grasslands, savannas, and shrublands	39	87	47	3525	138	-44	182	39	75	83	-7	922	101	60	16	280	192	204	243	confluentic acid syndrome	0	0	0	0	0	1	0	0	0	0	0	0	0	0	0
MK619996	Clade I	Lecidea promiscens	Lecidea	Lecideaceae	Argentina Provinzia de Santa Cruz, El Chalten Lomo del Plague Tumbado	-49.3593	-72.9642	1388	Saxicolous	Neotropical	Temperate grasslands, savannas, and shrublands	39	87	47	3525	138	-44	182	39	75	83	-7	922	101	60	16	280	192	204	243	confluentic acid syndrome	0	0	0	0	0	1	0	0	0	0	0	0	0	0	0
MK619999	Clade I	Lecidea cancriformis	Lecidea	Lecideaceae	Argentina Provinzia de Santa Cruz, El Chalten Lomo del Plague Tumbado	-49.3593	-72.9672	1483	Saxicolous	Neotropical	Temperate grasslands, savannas, and shrublands	39	87	47	3525	138	-44	182	39	75	83	-7	922	101	60	16	280	192	204	243	no substances	1	0	0	0	0	0	0	0	0	0	0	0	0	0	0
MK620002	Clade I	Lecidea cancriformis	Lecidea	Lecideaceae	Argentina Provinzia de Santa Cruz, El Chalten Lomo del Plague Tumbado	-49.3593	-72.9672	1483	Saxicolous	Neotropical	Temperate grasslands, savannas, and shrublands	39	87	47	3525	138	-44	182	39	75	83	-7	922	101	60	16	280	192	204	243	no substances	1	0	0	0	0	0	0	0	0	0	0	0	0	0	0
MK620031	Clade I	Lecidea atrobrunnea	Lecidea	Lecideaceae	Argentina Provincia de Chubhut, Esquel La Hoya	-42.8094	-71.2589	2089	Saxicolous	Neotropical	Temperate grasslands, savannas, and shrublands	28	119	51	4269	158	-71	229	-27	72	82	-27	577	88	18	48	244	68	74	244	2'-O-methylperlatolic acid	0	0	0	0	0	1	0	0	0	0	0	0	0	0	0
MK620032	Clade I	Lecidea promiscens	Lecidea	Lecideaceae	Argentina Provincia de Chubhut, Esquel La Hoya	-42.8094	-71.2589	2089	Saxicolous	Neotropical	Temperate grasslands, savannas, and shrublands	28	119	51	4269	158	-71	229	-27	72	82	-27	577	88	18	48	244	68	74	244	confluentic acid syndrome	0	0	0	0	0	1	0	0	0	0	0	0	0	0	0
MK620034	Clade I	Lecidea promis	Lecidea	Lecideaceae	Argentina Provincia de Chubhut, Esquel La Hoya	-42.8094	-71.2589	2089	Saxicolous	Neotropical	Temperate grasslands, savannas, and shrublands	28	119	51	4269	158	-71	229	-27	72	82	-27	577	88	18	48	244	68	74	244	confluentic acid syndrome	0	0	0	0	0	1	0	0	0	0	0	0	0	0	0
MK620042	Clade I	Lecidea atrobrunnea	Lecidea	Lecideaceae	Argentina Provincia de Chubhut, Esquel La Hoya	-42.808	-71.2562	2122	Saxicolous	Neotropical	Temperate grasslands, savannas, and shrublands	28	119	51	4269	158	-71	229	-27	72	82	-27	577	88	18	48	244	68	74	244	2'-O-methylperlatolic acid	0	0	0	0	0	1	0	0	0	0	0	0	0	0	0
MK620044	Clade I	Lecidea atrobrunnea	Lecidea	Lecideaceae	Argentina Provincia de Chubhut, Esquel La Hoya	-42.808	-71.2562	2122	Saxicolous	Neotropical	Temperate grasslands, savannas, and shrublands	28	119	51	4269	158	-71	229	-27	72	82	-27	577	88	18	48	244	68	74	244	2'-O-methylperlatolic acid	0	0	0	0	0	1	0	0	0	0	0	0	0	0	0
MK620045	Clade I	Lecidea promiscens	Lecidea	Lecideaceae	Argentina Provincia de Chubhut, Esquel La Hoya	-42.808	-71.2562	2122	Saxicolous	Neotropical	Temperate grasslands, savannas, and shrublands	28	119	51	4269	158	-71	229	-27	72	82	-27	577	88	18	48	244	68	74	244	confluentic acid syndrome	0	0	0	0	0	1	0	0	0	0	0	0	0	0	0
MK620062	Clade I	Lecidea atrobrunnea	Lecidea	Lecideaceae	Argentina Provincia de Rio Negro, Bariloche Cerro Catedral	-41.1676	-71.4855	2061	Saxicolous	Neotropical	Temperate grasslands, savannas, and shrublands	37	118	52	4069	168	-55	223	-15	89	89	-15	885	157	22	56	406	96	96	406	2'-O-methylperlatolic acid	0	0	0	0	0	1	0	0	0	0	0	0	0	0	0
MK620067	Clade I	Lecidea promiscens	Lecidea	Lecideaceae	Argentina Provincia de Rio Negro, Bariloche Cerro Catedral	-41.1733	-71.4863	2048	Saxicolous	Neotropical	Temperate grasslands, savannas, and shrublands	37	118	52	4069	168	-55	223	-15	89	89	-15	885	157	22	56	406	96	96	406	confluentic acid syndrome	0	0	0	0	0	1	0	0	0	0	0	0	0	0	0
KF549559	Clade I	Ramalina roesleri	Ramalina	Ramalinaceae	Oregon, Coniferous forest	44.0882	-124.1183	8	corticolous	Nearctic	Mediterranean California	104	94	50	3400	208	22	186	67	145	149	63	2134	356	22	67	1016	119	124	951	usnic acid, divaricatic acid or sekikaic acid agg.	0	0	0	0	0	1	0	0	0	0	0	0	1	0	0
MN832486	Clade I	Umbilicaria phaea	Umbilicaria	Umbilicariaceae	North America, California, coniferous forest	38.3980	-120.1663	1948	Saxicolous	Nearctic	Mediterranean California	75	138	44	6212	255	-55	310	5	158	159	5	1158	204	9	76	561	42	51	561	gyrophoric acid	0	0	0	0	0	0	0	0	0	1	0	0	0	0	0
MN832490	Clade I	Umbilicaria phaea	Umbilicaria	Umbilicariaceae	North America, California, North-facing granite outcrop in conifer-oak woodland	33.4211	-116.4408	911	Saxicolous	Nearctic	Mediterranean California	160	163	47	6394	353	12	341	94	217	246	85	325	53	2	60	150	23	49	143	gyrophoric acid	0	0	0	0	0	0	0	0	0	1	0	0	0	0	0
MN832491	Clade I	Umbilicaria phaea	Umbilicaria	Umbilicariaceae	North America, California, Common. Conifers	33.4842	-116.3820	1239	Saxicolous	Nearctic	Mediterranean California	140	157	47	6332	327	-2	329	74	197	225	67	415	67	2	63	195	30	60	185	gyrophoric acid	0	0	0	0	0	0	0	0	0	1	0	0	0	0	0
MN832493	Clade I	Umbilicaria phaea	Umbilicaria	Umbilicariaceae	North America, California, North-facing granite outcrop in conifer-oak woodland	33.4211	-116.4408	911	Saxicolous	Nearctic	Mediterranean California	160	163	47	6394	353	12	341	94	217	246	85	325	53	2	60	150	23	49	143	gyrophoric acid	0	0	0	0	0	0	0	0	0	1	0	0	0	0	0
MT127752	Clade I	Parmelia sulcata	Parmelia	Parmeliaceae	Kenya, Western, Mt. Elgon National Park	1.083	34.6167	3472	NA	Afrotopical	Tropical and subtropical moist broadleaf forests	95	109	80	678	172	36	136	86	100	104	86	1704	250	51	39	598	194	250	590	atranorin, salazinic acid	0	0	0	0	0	0	1	0	1	0	0	0	0	0	0
MT127753	Clade I	Parmelia sulcata	Parmelia	Parmeliaceae	Kenya, Western, Mt. Elgon National Park	1.083	34.6167	3472	NA	Afrotopical	Tropical and subtropical moist broadleaf forests	95	109	80	678	172	36	136	86	100	104	86	1704	250	51	39	598	194	250	590	atranorin, salazinic acid	0	0	0	0	0	0	1	0	1	0	0	0	0	0	0
MT127755	Clade I	Flavopunctelia flaventior	Flavopunctelia	Parmeliaceae	Kenya, Central, Mt. Kenya, Naromoru route	-0.1667	37.15	2561	NA	Afrotopical	Tropical and subtropical moist broadleaf forests	138	138	79	646	228	55	173	146	130	146	130	1236	227	39	60	503	162	391	162	atranorin, usnic acid, lecanoric acid	0	0	0	0	0	1	1	0	0	0	0	0	1	0	0
MT127757	Clade I	Punctelia rudecta	Punctelia	Parmeliaceae	Kenya, Rift Valley, Esageri Hill	0.083	36.35	2168	NA	Afrotopical	Tropical and subtropical moist broadleaf forests	139	145	81	685	232	55	177	131	144	147	129	958	144	32	43	353	123	213	335	atranorin, lecanoric acid	0	0	0	0	0	1	1	0	0	0	0	0	0	0	0
MT127760	Clade I	Punctelia rudecta	Punctelia	Parmeliaceae	Kenya, Central, Mt. Kenya, Naromoru route	-0.167	37.15	2561	NA	Afrotopical	Tropical and subtropical moist broadleaf forests	138	138	79	646	228	55	173	146	130	146	130	1236	227	39	60	503	162	391	162	atranorin, lecanoric acid	0	0	0	0	0	1	1	0	0	0	0	0	0	0	0
MT127761	Clade I	Punctelia rudecta	Punctelia	Parmeliaceae	Kenya, Western, Mt. Elgon National Park	1.05	34.7	2942	NA	Afrotopical	Tropical and subtropical moist broadleaf forests	128	122	82	646	210	63	147	119	132	136	119	1612	233	41	43	569	164	368	565	atranorin, lecanoric acid	0	0	0	0	0	1	1	0	0	0	0	0	0	0	0
MT127762	Clade I	Hypotrachyna sinuosa	Hypotrachyna	Parmeliaceae	Kenya, Western, Mt. Elgon National Park	1.1167	34.5836	4113	NA	Afrotopical	Tropical and subtropical moist broadleaf forests	75	103	79	654	149	19	130	66	80	83	66	1754	252	57	37	601	213	271	592	atranorin, salazinic acid	0	0	0	0	0	0	1	0	1	0	0	0	0	0	0
MT127767	Clade I	Hypotrachyna (=Everniastrum) sorocheilum	Hypotrachyna	Parmeliaceae	Kenya, Western, Bukusu District, Mt. Elgon Forest	1.383	36.63	2300	NA	Afrotopical	Tropical and subtropical moist broadleaf forests	175	165	85	913	279	85	194	186	178	187	163	607	117	19	53	254	88	201	115	atranorin, protolichesterinic acid, salazinic acid	0	1	0	0	0	0	1	0	1	0	0	0	0	0	0
MT127770	Clade I	Hypotrachyna (=Everniastrum) sorocheilum	Hypotrachyna	Parmeliaceae	Kenya, Central, Aberdares National Park	-0.45	36.7167	3003	NA	Afrotopical	Tropical and subtropical moist broadleaf forests	101	123	77	781	185	26	159	109	102	110	90	1780	294	56	52	735	221	565	299	atranorin, protolichesterinic acid, salazinic acid	0	1	0	0	0	0	1	0	1	0	0	0	0	0	0
MT127771	Clade I	Hypotrachyna neodissecta	Hypotrachyna	Parmeliaceae	Kenya, ?Nandi District, Kaptagat Forest,	0.2167	35.55	2579	NA	Afrotopical	Tropical and subtropical moist broadleaf forests	147	137	86	660	234	75	159	149	151	155	138	1351	215	45	45	471	183	358	426	atranorin, gyrophoric acid	0	0	0	0	0	0	1	0	0	1	0	0	0	0	0
MT127772	Clade I	Hypotrachyna orientalis	Hypotrachyna	Parmeliaceae	Kenya, Rift Valley, Lorenge Forest	0.033	35.734	2334	NA	Afrotopical	Tropical and subtropical moist broadleaf forests	165	153	86	573	258	82	176	169	169	170	156	1110	185	31	46	394	143	319	332	atranorin, barbaric acid, 4-O-demethylbarbatic acid	0	0	0	0	0	0	1	0	0	0	0	0	0	0	0
MT127776	Clade I	Hypotrachyna swinscowii	Hypotrachyna	Parmeliaceae	Kenya, Western, Mt. Elgon National Park	1.1	34.6	3909	NA	Afrotopical	Tropical and subtropical moist broadleaf forests	75	103	79	654	149	19	130	66	80	83	66	1754	252	57	37	601	213	271	592	atranorin, lobaric acid, salazinic acid	0	0	0	0	0	0	1	1	1	0	0	0	0	0	0
MT127778	Clade I	Hypotrachyna swinscowii	Hypotrachyna	Parmeliaceae	Kenya, Central, Aberdares National Park	0.3167	36.63	3671	NA	Afrotopical	Tropical and subtropical moist broadleaf forests	175	166	82	547	275	73	202	182	173	182	169	677	118	22	49	238	83	238	180	atranorin, lobaric acid, salazinic acid	0	0	0	0	0	0	1	1	1	0	0	0	0	0	0
KX120238	Clade I	Porpidia navarina	Porpidia	Lecideaceae	Chile: Tierra del Fuego, Isla Navarino, Cerro Bandera	-55.6166667	-68.06666666666666	294	Saxicolous	Neotropical	Temperate grasslands, savannas, and shrublands	39	77	52	2621	116	-30	146	42	22	72	4	890	91	52	16	257	170	228	214	stictic acid complex	0	0	0	0	0	0	0	0	1	0	0	0	0	0	0
KX120239	Clade I	Porpidia navarina	Porpidia	Lecideaceae	Chile: Tierra del Fuego, Isla Navarino, Cerro Bandera	-55.6166668	-68.06666666666666	295	Saxicolous	Neotropical	Temperate grasslands, savannas, and shrublands	39	77	52	2621	116	-30	146	42	22	72	4	890	91	52	16	257	170	228	214	stictic acid complex	0	0	0	0	0	0	0	0	1	0	0	0	0	0	0
KT768205	Clade I	Flavoparmelia caperata	Flavoparmelia	Parmeliaceae	Italy	45.7068167	13.756027777777778	283	NA	Palearctic	Mediterranean forests, woodlands, and shrub	127	72	28	6367	264	15	249	136	54	210	47	1171	126	76	17	358	231	293	251	usnic acid, protocetraric acid, caperatic acid	0	1	0	0	0	0	0	0	1	0	0	0	1	0	0
KR913539	Clade I	Parmelina carporrhizans	Parmelina	Parmeliaceae	Canaries	27.9892	-15.5925	1425	corticolous	Palearctic	Mediterranean forests, woodlands, and shrub	135	78	43	3424	238	58	180	103	177	183	95	373	75	1	81	206	7	15	176	atranorin, lecanoric acid	0	0	0	0	0	1	1	0	0	0	0	0	0	0	0
KR913551	Clade I	Parmelina carporrhizans	Parmelina	Parmeliaceae	Canaries	27.9892	-15.5925	1425	corticolous	Palearctic	Mediterranean forests, woodlands, and shrub	135	78	43	3424	238	58	180	103	177	183	95	373	75	1	81	206	7	15	176	atranorin, lecanoric acid	0	0	0	0	0	1	1	0	0	0	0	0	0	0	0
KR913554	Clade I	Parmelina carporrhizans	Parmelina	Parmeliaceae	Canaries	27.9892	-15.5925	1425	corticolous	Palearctic	Mediterranean forests, woodlands, and shrub	135	78	43	3424	238	58	180	103	177	183	95	373	75	1	81	206	7	15	176	atranorin, lecanoric acid	0	0	0	0	0	1	1	0	0	0	0	0	0	0	0
KR913559	Clade I	Parmelina carporrhizans	Parmelina	Parmeliaceae	Canaries	27.9892	-15.5925	1425	corticolous	Palearctic	Mediterranean forests, woodlands, and shrub	135	78	43	3424	238	58	180	103	177	183	95	373	75	1	81	206	7	15	176	atranorin, lecanoric acid	0	0	0	0	0	1	1	0	0	0	0	0	0	0	0
KR913566	Clade I	Parmelina carporrhizans	Parmelina	Parmeliaceae	Canaries	28.4533	-16.4153	1101	corticolous	Palearctic	Mediterranean forests, woodlands, and shrub	142	72	42	3202	239	71	168	114	180	187	105	545	105	2	79	292	12	20	251	atranorin, lecanoric acid	0	0	0	0	0	1	1	0	0	0	0	0	0	0	0
KR913569	Clade I	Parmelina carporrhizans	Parmelina	Parmeliaceae	Canaries	28.0003	-15.5414	733	corticolous	Palearctic	Mediterranean forests, woodlands, and shrub	167	75	47	2761	257	100	157	144	199	206	135	286	57	1	84	158	4	11	136	atranorin, lecanoric acid	0	0	0	0	0	1	1	0	0	0	0	0	0	0	0
KR913575	Clade I	Parmelina carporrhizans	Parmelina	Parmeliaceae	Canaries	28.0003	-15.5414	733	corticolous	Palearctic	Mediterranean forests, woodlands, and shrub	167	75	47	2761	257	100	157	144	199	206	135	286	57	1	84	158	4	11	136	atranorin, lecanoric acid	0	0	0	0	0	1	1	0	0	0	0	0	0	0	0
KR913578	Clade I	Parmelina carporrhizans	Parmelina	Parmeliaceae	Canaries	28.0003	-15.5414	733	corticolous	Palearctic	Mediterranean forests, woodlands, and shrub	167	75	47	2761	257	100	157	144	199	206	135	286	57	1	84	158	4	11	136	atranorin, lecanoric acid	0	0	0	0	0	1	1	0	0	0	0	0	0	0	0
KR913710	Clade I	Rhizoplaca melanophthalma	Rhizoplaca	Lecanoraceae	Czech Republic	50.848	14.45	368	saxicolous	Palearctic	Temperate broadleaf and mixed forests	72	76	29	6804	213	-49	262	158	-6	158	-16	601	77	31	30	218	102	218	109	usnic acid, other substances not constant	0	0	0	0	0	0	0	0	0	0	0	0	1	0	0
KR913712	Clade I	Rhizoplaca melanophthalma	Rhizoplaca	Lecanoraceae	Czech Republic	50.848	14.45	368	saxicolous	Palearctic	Temperate broadleaf and mixed forests	72	76	29	6804	213	-49	262	158	-6	158	-16	601	77	31	30	218	102	218	109	usnic acid, other substances not constant	0	0	0	0	0	0	0	0	0	0	0	0	1	0	0
KR913713	Clade I	Rhizoplaca melanophthalma	Rhizoplaca	Lecanoraceae	Iran	38.807389	45.83151	1574	saxicolous	Palearctic	Temperate grasslands, savanna's and shrublands	93	115	31	8822	286	-79	365	82	201	202	-24	370	65	13	52	164	42	65	67	usnic acid, other substances not constant	0	0	0	0	0	0	0	0	0	0	0	0	1	0	0
KR913714	Clade I	Rhizoplaca melanophthalma	Rhizoplaca	Lecanoraceae	Iran	38.807389	45.83151	1574	saxicolous	Palearctic	Temperate grasslands, savanna's and shrublands	93	115	31	8822	286	-79	365	82	201	202	-24	370	65	13	52	164	42	65	67	usnic acid, other substances not constant	0	0	0	0	0	0	0	0	0	0	0	0	1	0	0
KR913715	Clade I	Rhizoplaca melanophthalma	Rhizoplaca	Lecanoraceae	Iran	38.807389	45.83151	1574	saxicolous	Palearctic	Temperate grasslands, savanna's and shrublands	93	115	31	8822	286	-79	365	82	201	202	-24	370	65	13	52	164	42	65	67	usnic acid, other substances not constant	0	0	0	0	0	0	0	0	0	0	0	0	1	0	0
KR913718	Clade I	Rhizoplaca melanophthalma	Rhizoplaca	Lecanoraceae	Iran	38.807389	45.83151	1574	saxicolous	Palearctic	Temperate grasslands, savanna's and shrublands	93	115	31	8822	286	-79	365	82	201	202	-24	370	65	13	52	164	42	65	67	usnic acid, other substances not constant	0	0	0	0	0	0	0	0	0	0	0	0	1	0	0
KR913720	Clade I	Rhizoplaca melanophthalma	Rhizoplaca	Lecanoraceae	Iran	38.807389	45.83151	1574	saxicolous	Palearctic	Temperate grasslands, savanna's and shrublands	93	115	31	8822	286	-79	365	82	201	202	-24	370	65	13	52	164	42	65	67	usnic acid, other substances not constant	0	0	0	0	0	0	0	0	0	0	0	0	1	0	0
KR913721	Clade I	Rhizoplaca melanophthalma	Rhizoplaca	Lecanoraceae	Iran	38.807389	45.83151	1574	saxicolous	Palearctic	Temperate grasslands, savanna's and shrublands	93	115	31	8822	286	-79	365	82	201	202	-24	370	65	13	52	164	42	65	67	usnic acid, other substances not constant	0	0	0	0	0	0	0	0	0	0	0	0	1	0	0
KR913722	Clade I	Rhizoplaca melanophthalma	Rhizoplaca	Lecanoraceae	Kazakhstan	47.4172	74.7933	643	saxicolous	Palearctic	Temperate grasslands, savanna's and shrublands	42	99	20	13413	277	-197	474	189	-120	207	-136	181	22	7	25	61	36	55	40	usnic acid, other substances not constant	0	0	0	0	0	0	0	0	0	0	0	0	1	0	0
KR913726	Clade I	Rhizoplaca melanophthalma	Rhizoplaca	Lecanoraceae	Kyrgyzstan	42.24323	73.66934	2329	saxicolous	Palearctic	Temperate grasslands, savanna's and shrublands	18	115	27	10178	226	-187	413	82	132	142	-121	513	84	21	45	217	79	118	88	usnic acid, other substances not constant	0	0	0	0	0	0	0	0	0	0	0	0	1	0	0
KR913730	Clade I	Rhizoplaca melanophthalma	Rhizoplaca	Lecanoraceae	Russia	53.779	59.317	416	saxicolous	Palearctic	Temperate grasslands, savanna's and shrublands	13	111	23	12975	253	-219	472	172	-142	172	-158	404	80	15	54	184	48	184	55	usnic acid, other substances not constant	0	0	0	0	0	0	0	0	0	0	0	0	1	0	0
KR913735	Clade I	Rhizoplaca melanophthalma	Rhizoplaca	Lecanoraceae	Spain	40.46	-1.59	1681	saxicolous	Palearctic	Mediterranean forests, woodlands, and shrub	75	107	37	6305	239	-48	287	92	159	160	0	651	86	37	24	218	133	149	136	usnic acid, other substances not constant	0	0	0	0	0	0	0	0	0	0	0	0	1	0	0
KR913739	Clade I	Rhizoplaca melanophthalma	Rhizoplaca	Lecanoraceae	USA	44.56022	-113.3507	2021	saxicolous	Nearctic	Northwestern Forested Mountains	27	163	38	8593	257	-161	418	113	-65	138	-83	288	44	12	40	114	44	103	44	usnic acid, other substances not constant	0	0	0	0	0	0	0	0	0	0	0	0	1	0	0
KR913740	Clade I	Rhizoplaca melanophthalma	Rhizoplaca	Lecanoraceae	USA	41.64676	-115.313	2055	saxicolous	Nearctic	North American Deserts	43	175	42	7784	273	-138	411	-43	142	146	-54	361	42	19	24	113	62	74	102	usnic acid, other substances not constant	0	0	0	0	0	0	0	0	0	0	0	0	1	0	0
KR913743	Clade I	Rhizoplaca melanophthalma	Rhizoplaca	Lecanoraceae	USA	44.7668	-121.28146	517	saxicolous	Nearctic	Northwestern Forested Mountains	104	162	46	6690	315	-37	352	25	188	193	21	357	54	9	50	160	40	43	143	usnic acid, other substances not constant	0	0	0	0	0	0	0	0	0	0	0	0	1	0	0
KR913744	Clade I	Rhizoplaca melanophthalma	Rhizoplaca	Lecanoraceae	USA	40.8594	-110.5001	3280	saxicolous	Nearctic	Northwestern Forested Mountains	-5	126	36	7641	190	-154	344	-90	97	97	-93	631	67	40	15	183	132	132	178	usnic acid, other substances not constant	0	0	0	0	0	0	0	0	0	0	0	0	1	0	0
KR913747	Clade I	Rhizoplaca melanophthalma	Rhizoplaca	Lecanoraceae	USA	38.16257	-111.5351	3393	saxicolous	Nearctic	Northwestern Forested Mountains	0	135	39	7156	188	-153	341	92	23	96	-83	635	72	28	22	187	111	163	170	usnic acid, other substances not constant	0	0	0	0	0	0	0	0	0	0	0	0	1	0	0
KR913753	Clade I	Rhizoplaca melanophthalma	Rhizoplaca	Lecanoraceae	USA	40.29259	-109.1208	1680	saxicolous	Nearctic	North American Deserts	78	172	36	10048	325	-147	472	151	-57	205	-57	251	30	13	24	76	43	63	43	usnic acid, other substances not constant	0	0	0	0	0	0	0	0	0	0	0	0	1	0	0
KR913754	Clade I	Rhizoplaca melanophthalma	Rhizoplaca	Lecanoraceae	USA	40.29259	-109.1208	1680	saxicolous	Nearctic	North American Deserts	78	172	36	10048	325	-147	472	151	-57	205	-57	251	30	13	24	76	43	63	43	usnic acid, other substances not constant	0	0	0	0	0	0	0	0	0	0	0	0	1	0	0
KR913755	Clade I	Rhizoplaca melanophthalma	Rhizoplaca	Lecanoraceae	USA	40.20385	-110.7108	2123	saxicolous	Nearctic	North American Deserts	54	158	37	8706	275	-142	417	122	93	166	-59	345	33	25	9	98	80	86	85	usnic acid, other substances not constant	0	0	0	0	0	0	0	0	0	0	0	0	1	0	0
KR913757	Clade I	Rhizoplaca melanophthalma	Rhizoplaca	Lecanoraceae	USA	47.95386	-118.99854	468	saxicolous	Nearctic	North American Deserts	95	130	34	8520	306	-66	372	-8	198	204	-16	285	40	13	34	105	42	49	93	usnic acid, other substances not constant	0	0	0	0	0	0	0	0	0	0	0	0	1	0	0
KR913758	Clade I	Rhizoplaca melanophthalma	Rhizoplaca	Lecanoraceae	USA	44.33849	-106.7656	1573	saxicolous	Nearctic	Northwestern Forested Mountains	61	155	36	9015	287	-138	425	102	-53	180	-53	367	61	13	52	165	43	118	43	usnic acid, other substances not constant	0	0	0	0	0	0	0	0	0	0	0	0	1	0	0
KR913759	Clade I	Rhizoplaca melanophthalma	Rhizoplaca	Lecanoraceae	USA	42.73869	-108.8352	2461	saxicolous	Nearctic	Northwestern Forested Mountains	25	152	37	8729	248	-157	405	64	-28	141	-82	339	47	20	26	120	68	85	70	usnic acid, other substances not constant	0	0	0	0	0	0	0	0	0	0	0	0	1	0	0
KR913763	Clade I	Rhizoplaca novomexicana	Rhizoplaca	Lecanoraceae	USA	40.5976	-109.8406	2765	saxicolous	Nearctic	Northwestern Forested Mountains	27	134	36	8229	233	-138	371	5	-72	136	-72	418	40	29	9	117	94	104	94	cortex with usnic acid; medulla with psoromic acid +conpsoromic and hypopsoromic acids, or lecanoric acids, less often both psoromic and lecanoric acids, occasionally with unknowns	0	0	0	0	0	1	0	0	1	0	0	0	1	0	0
KR913764	Clade I	Rhizoplaca novomexicana	Rhizoplaca	Lecanoraceae	USA	40.5976	-109.8406	2765	saxicolous	Nearctic	Northwestern Forested Mountains	27	134	36	8229	233	-138	371	5	-72	136	-72	418	40	29	9	117	94	104	94	cortex with usnic acid; medulla with psoromic acid +conpsoromic and hypopsoromic acids, or lecanoric acids, less often both psoromic and lecanoric acids, occasionally with unknowns	0	0	0	0	0	1	0	0	1	0	0	0	1	0	0
KR913766	Clade I	Rhizoplaca parilis	Rhizoplaca	Lecanoraceae	USA	46.0565	-112.982	1904	saxicolous	Nearctic	Northwestern Forested Mountains	31	149	39	7856	245	-135	380	109	-67	134	-67	372	58	15	39	144	58	129	58	usnic acid, psoromic acid, other substances not constant	0	0	0	0	0	0	0	0	1	0	0	0	1	0	0
KR913768	Clade I	Rhizoplaca parilis	Rhizoplaca	Lecanoraceae	USA	48.0607	-115.6894	1740	saxicolous	Nearctic	Northwestern Forested Mountains	25	128	35	7449	234	-123	357	-57	121	122	-65	910	121	34	36	351	131	148	324	usnic acid, psoromic acid, other substances not constant	0	0	0	0	0	0	0	0	1	0	0	0	1	0	0
KR913769	Clade I	Rhizoplaca parilis	Rhizoplaca	Lecanoraceae	USA	46.871	-111.902	1377	saxicolous	Nearctic	Great Plains	60	140	36	8148	273	-112	385	142	-43	167	-43	363	60	13	49	155	49	131	49	usnic acid, psoromic acid, other substances not constant	0	0	0	0	0	0	0	0	1	0	0	0	1	0	0
KR913770	Clade I	Rhizoplaca parilis	Rhizoplaca	Lecanoraceae	USA	36.8348	-108.0002	1787	saxicolous	Nearctic	North American Deserts	104	169	40	8813	327	-95	422	170	146	218	-10	277	37	10	30	96	45	77	62	usnic acid, psoromic acid, other substances not constant	0	0	0	0	0	0	0	0	1	0	0	0	1	0	0
KR913772	Clade I	Rhizoplaca parilis	Rhizoplaca	Lecanoraceae	USA	38.0769	-112.6835	1815	saxicolous	Nearctic	North American Deserts	85	180	43	8185	312	-104	416	187	-17	194	-17	298	38	14	24	94	62	81	62	usnic acid, psoromic acid, other substances not constant	0	0	0	0	0	0	0	0	1	0	0	0	1	0	0
KR913773	Clade I	Rhizoplaca parilis	Rhizoplaca	Lecanoraceae	USA	46.97334	-119.97	279	saxicolous	Nearctic	North American Deserts	108	131	35	8472	314	-56	370	4	209	216	-2	178	30	5	46	76	23	26	67	usnic acid, psoromic acid, other substances not constant	0	0	0	0	0	0	0	0	1	0	0	0	1	0	0
KR913795	Clade I	Rhizoplaca porterii	Rhizoplaca	Lecanoraceae	USA	38.4243	-111.6446	2200	saxicolous	Nearctic	Northwestern Forested Mountains	60	175	42	8020	277	-134	411	158	-42	164	-42	242	39	12	38	97	39	85	39	usnic acid, other substances not constant	0	0	0	0	0	0	0	0	0	0	0	0	1	0	0
KR913805	Clade I	Rhizoplaca shushanii	Rhizoplaca	Lecanoraceae	USA	38.4366	-111.4677	3282	saxicolous	Nearctic	Northwestern Forested Mountains	4	137	39	7314	195	-153	348	98	28	102	-82	600	67	28	20	175	109	154	159	usnic acid, psoromic acid, subpsoromic acid, 2’-Odemethylsubpsoromic acid, other substances not constant	0	0	0	0	0	0	0	0	1	0	0	0	1	0	0
KR913846	Clade I	Xanthoparmelia cumberlandia 'E1'	Xanthoparmelia	Parmeliaceae	USA	38.1625	-111.5358	3393	saxicolous	Nearctic	Northwestern Forested Mountains	0	135	39	7156	188	-153	341	92	23	96	-83	635	72	28	22	187	111	163	170	usnic acid, stictic acid complex, norstictic acid	0	0	0	0	0	0	0	0	1	0	0	0	1	0	0
KR914006	Clade I	Parmelina carporrhizans	Parmelina	Parmeliaceae	Canaries	28.4533	-16.4153	1101	corticolous	Palearctic	Mediterranean forests, woodlands, and shrub	142	72	42	3202	239	71	168	114	180	187	105	545	105	2	79	292	12	20	251	atranorin, lecanoric acid	0	0	0	0	0	1	1	0	0	0	0	0	0	0	0
KR914007	Clade I	Parmelina carporrhizans	Parmelina	Parmeliaceae	Canaries	28.0003	-15.5414	733	corticolous	Palearctic	Mediterranean forests, woodlands, and shrub	167	75	47	2761	257	100	157	144	199	206	135	286	57	1	84	158	4	11	136	atranorin, lecanoric acid	0	0	0	0	0	1	1	0	0	0	0	0	0	0	0
KR914013	Clade I	Rhizoplaca melanophthalma	Rhizoplaca	Lecanoraceae	Iran	38.807389	45.83151	1574	saxicolous	Palearctic	Temperate grasslands, savanna's and shrublands	93	115	31	8822	286	-79	365	82	201	202	-24	370	65	13	52	164	42	65	67	usnic acid, other substances not constant	0	0	0	0	0	0	0	0	0	0	0	0	1	0	0
KR914019	Clade I	Xanthoparmelia plittii 'A3'	Xanthoparmelia	Parmeliaceae	USA	36.0953	-81.8292	1410	saxicolous	Nearctic	Eastern Temperate Forests	85	108	35	6982	230	-72	302	156	-8	172	-8	1550	145	104	11	431	327	427	327	usnic acid, salazinic acid, other substances not constant	0	0	0	0	0	0	0	0	1	0	0	0	1	0	0
MN654649	Clade A	Lecanora chlarotera	Lecanora	Lecanoraceae	Switzerland: Valais, Mont d'Orge	46.229918	7.326307	708	corticolous	Palearctic	Temperate broadleaf and mixed forests	91	92	32	6553	240	-39	279	173	86	173	5	742	84	45	17	214	150	214	190	atranorin, other substances not constant	0	0	0	0	0	0	1	0	0	0	0	0	0	0	0
MN654650	Clade A	Lecanora argentata	Lecanora	Lecanoraceae	Estonia: Põlvamaa, Järvselja	58.278098	27.319831	40.6679	corticolous	Palearctic	Temperate broadleaf and mixed forests	50	73	22	8764	218	-101	319	146	-57	161	-63	609	78	26	33	220	88	214	103	atranorin, gangaleoidin	0	0	0	0	0	0	1	1	0	0	0	0	0	0	0
MN654650	Clade A	Lecanora argentata	Lecanora	Lecanoraceae	Estonia: Pärnumaa, Soomaa	58.270338	25.097512	51.4623	corticolous	Palearctic	Temperate broadleaf and mixed forests	54	66	21	8324	211	-91	302	64	-16	161	-51	650	75	29	29	217	101	188	132	atranorin, gangaleoidin	0	0	0	0	0	0	1	1	0	0	0	0	0	0	0
MN654650	Clade A	Lecanora argentata	Lecanora	Lecanoraceae	Estonia: Pärnumaa, Häädemeeste	58.138940	24.565619	8.44347	corticolous	Palearctic	Temperate broadleaf and mixed forests	56	64	21	8283	211	-89	300	68	-14	163	-48	659	75	29	30	219	102	195	131	atranorin, gangaleoidin	0	0	0	0	0	0	1	1	0	0	0	0	0	0	0
MN654651	Clade A	Lecanora chlarotera	Lecanora	Lecanoraceae	Switzerland: Valais, Branson	46.130144	7.087526	639	corticolous	Palearctic	Temperate broadleaf and mixed forests	67	87	32	6337	211	-58	269	-3	23	147	-15	1088	103	77	9	291	249	287	284	atranorin, other substances not constant	0	0	0	0	0	0	1	0	0	0	0	0	0	0	0
MN654651	Clade A	Lecanora chlarotera	Lecanora	Lecanoraceae	Switzerland: Valais, Mont d'Orge	46.229918	7.326307	708	corticolous	Palearctic	Temperate broadleaf and mixed forests	91	92	32	6553	240	-39	279	173	86	173	5	742	84	45	17	214	150	214	190	atranorin, other substances not constant	0	0	0	0	0	0	1	0	0	0	0	0	0	0	0
MN654652	Clade A	Lecanora argentata	Lecanora	Lecanoraceae	Estonia: Pärnumaa, Soomaa	58.270338	25.097512	51.4623	corticolous	Palearctic	Temperate broadleaf and mixed forests	54	66	21	8324	211	-91	302	64	-16	161	-51	650	75	29	29	217	101	188	132	atranorin, gangaleoidin	0	0	0	0	0	0	1	1	0	0	0	0	0	0	0
MN654653	Clade A	Glaucomaria carpinea s.l.	Glaucomaria	Lecanoraceae	Switzerland: Valais, Serin	46.329474	7.435650	1760	corticolous	Palearctic	Temperate broadleaf and mixed forests	48	76	30	6072	182	-68	250	125	2	125	-30	1306	127	97	9	361	295	361	325	atranorin, sordidone	0	0	0	1	0	0	1	0	0	0	0	0	0	0	0
MN654653	Clade A	Glaucomaria carpinea s.l.	Glaucomaria	Lecanoraceae	Switzerland: Valais, Pfynwald	46.295618	7.570959	572	corticolous	Palearctic	Temperate broadleaf and mixed forests	80	86	32	6410	224	-44	268	161	36	161	-3	915	102	58	15	273	195	273	216	atranorin, sordidone	0	0	0	1	0	0	1	0	0	0	0	0	0	0	0
MN654653	Clade A	Glaucomaria carpinea s.l.	Glaucomaria	Lecanoraceae	Switzerland: Valais, Crêt du Midi	46.233645	7.538504	1951	corticolous	Palearctic	Temperate broadleaf and mixed forests	24	69	29	5807	149	-85	234	98	-24	98	-48	1576	149	120	8	421	367	421	396	atranorin, sordidone	0	0	0	1	0	0	1	0	0	0	0	0	0	0	0
MN654653	Clade A	Glaucomaria carpinea s.l.	Glaucomaria	Lecanoraceae	Estonia: Põlvamaa, Järvselja	58.278098	27.319831	40.6679	corticolous	Palearctic	Temperate broadleaf and mixed forests	50	73	22	8764	218	-101	319	146	-57	161	-63	609	78	26	33	220	88	214	103	atranorin, sordidone	0	0	0	1	0	0	1	0	0	0	0	0	0	0	0
MN654653	Clade A	Glaucomaria carpinea s.l.	Glaucomaria	Lecanoraceae	Estonia: Pärnumaa, Häädemeeste	58.133831	24.508972	17.5899	corticolous	Palearctic	Temperate broadleaf and mixed forests	57	64	21	8271	211	-88	299	68	-14	163	-47	657	75	28	30	219	101	195	129	atranorin, sordidone	0	0	0	1	0	0	1	0	0	0	0	0	0	0	0
MN654653	Clade A	Glaucomaria carpinea s.l.	Glaucomaria	Lecanoraceae	Estonia: Võrumaa, Tallikeste	57.749708	27.366714	144.474	corticolous	Palearctic	Temperate broadleaf and mixed forests	46	74	22	8772	215	-107	322	157	-62	157	-68	634	79	29	32	225	96	225	112	atranorin, sordidone	0	0	0	1	0	0	1	0	0	0	0	0	0	0	0
MN654654	Clade A	Glaucomaria carpinea s.l.	Glaucomaria	Lecanoraceae	Switzerland: Valais, Serin	46.329474	7.435650	1760	corticolous	Palearctic	Temperate broadleaf and mixed forests	48	76	30	6072	182	-68	250	125	2	125	-30	1306	127	97	9	361	295	361	325	atranorin, sordidone	0	0	0	1	0	0	1	0	0	0	0	0	0	0	0
MN654655	Clade A	Glaucomaria carpinea s.l.	Glaucomaria	Lecanoraceae	Switzerland: Valais, Branson	46.130144	7.087526	639	corticolous	Palearctic	Temperate broadleaf and mixed forests	67	87	32	6337	211	-58	269	-3	23	147	-15	1088	103	77	9	291	249	287	284	atranorin, sordidone	0	0	0	1	0	0	1	0	0	0	0	0	0	0	0
MN654656	Clade A	Glaucomaria carpinea s.l.	Glaucomaria	Lecanoraceae	Switzerland: Valais, Crêt du Midi	46.233645	7.538504	1951	corticolous	Palearctic	Temperate broadleaf and mixed forests	24	69	29	5807	149	-85	234	98	-24	98	-48	1576	149	120	8	421	367	421	396	atranorin, sordidone	0	0	0	1	0	0	1	0	0	0	0	0	0	0	0
MN654657	Clade A	Glaucomaria carpinea s.l.	Glaucomaria	Lecanoraceae	Estonia: Pärnumaa, Häädemeeste	58.133831	24.508972	17.5899	corticolous	Palearctic	Temperate broadleaf and mixed forests	57	64	21	8271	211	-88	299	68	-14	163	-47	657	75	28	30	219	101	195	129	atranorin, sordidone	0	0	0	1	0	0	1	0	0	0	0	0	0	0	0
MN654658	Clade A	Glaucomaria carpinea s.l.	Glaucomaria	Lecanoraceae	Switzerland: Valais, Crêt du Midi	46.233645	7.538504	1951	corticolous	Palearctic	Temperate broadleaf and mixed forests	24	69	29	5807	149	-85	234	98	-24	98	-48	1576	149	120	8	421	367	421	396	atranorin, sordidone	0	0	0	1	0	0	1	0	0	0	0	0	0	0	0
MN654659	Clade A	Glaucomaria carpinea s.l.	Glaucomaria	Lecanoraceae	Switzerland: Valais, Crêt du Midi	46.233645	7.538504	1951	corticolous	Palearctic	Temperate broadleaf and mixed forests	24	69	29	5807	149	-85	234	98	-24	98	-48	1576	149	120	8	421	367	421	396	atranorin, sordidone	0	0	0	1	0	0	1	0	0	0	0	0	0	0	0
MN654659	Clade A	Glaucomaria carpinea s.l.	Glaucomaria	Lecanoraceae	Switzerland: Valais, Thyon	46.183220	7.367976	2079	corticolous	Palearctic	Temperate broadleaf and mixed forests	40	76	30	6025	173	-75	248	117	-6	117	-36	1384	130	104	8	368	320	368	351	atranorin, sordidone	0	0	0	1	0	0	1	0	0	0	0	0	0	0	0
MN654660	Clade A	Glaucomaria carpinea s.l.	Glaucomaria	Lecanoraceae	Switzerland: Valais, Crêt du Midi	46.233645	7.538504	1951	corticolous	Palearctic	Temperate broadleaf and mixed forests	24	69	29	5807	149	-85	234	98	-24	98	-48	1576	149	120	8	421	367	421	396	atranorin, sordidone	0	0	0	1	0	0	1	0	0	0	0	0	0	0	0
MN396904	Clade A	Glaucomaria carpinea s.l.	Glaucomaria	Lecanoraceae	Poland: Bialowieza Forest	52.7625	23.8783	165	corticolous	Palearctic	Temperate broadleaf and mixed forests	69	85	27	8079	232	-78	310	170	-28	170	-37	583	78	29	31	213	95	213	107	atranorin, sordidone	0	0	0	1	0	0	1	0	0	0	0	0	0	0	0
MN396905	Clade A	Glaucomaria carpinea s.l.	Glaucomaria	Lecanoraceae	Poland: Bialowieza Forest	52.7341667	23.71638	165	corticolous	Palearctic	Temperate broadleaf and mixed forests	70	84	27	8076	232	-77	309	170	-28	170	-37	580	77	29	31	213	94	213	105	atranorin, sordidone	0	0	0	1	0	0	1	0	0	0	0	0	0	0	0
MN396906	Clade A	Glaucomaria carpinea s.l.	Glaucomaria	Lecanoraceae	Poland: Bialowieza Forest	52.7341667	23.71638	165	corticolous	Palearctic	Temperate broadleaf and mixed forests	70	84	27	8076	232	-77	309	170	-28	170	-37	580	77	29	31	213	94	213	105	atranorin, sordidone	0	0	0	1	0	0	1	0	0	0	0	0	0	0	0
MN396907	Clade A	Glaucomaria carpinea s.l.	Glaucomaria	Lecanoraceae	Poland: Bialowieza Forest	52.7341667	23.71638	165	corticolous	Palearctic	Temperate broadleaf and mixed forests	70	84	27	8076	232	-77	309	170	-28	170	-37	580	77	29	31	213	94	213	105	atranorin, sordidone	0	0	0	1	0	0	1	0	0	0	0	0	0	0	0
MN396908	Clade A	Glaucomaria carpinea s.l.	Glaucomaria	Lecanoraceae	Poland: Bialowieza Forest	52.6877778	23.71722	165	corticolous	Palearctic	Temperate broadleaf and mixed forests	70	84	27	8077	232	-77	309	170	-28	170	-37	581	78	29	31	214	94	214	105	atranorin, sordidone	0	0	0	1	0	0	1	0	0	0	0	0	0	0	0
MN396909	Clade A	Glaucomaria carpinea s.l.	Glaucomaria	Lecanoraceae	Poland: Bialowieza Forest	52.6877778	23.71722	165	corticolous	Palearctic	Temperate broadleaf and mixed forests	70	84	27	8077	232	-77	309	170	-28	170	-37	581	78	29	31	214	94	214	105	atranorin, sordidone	0	0	0	1	0	0	1	0	0	0	0	0	0	0	0
MN396910	Clade A	Glaucomaria carpinea s.l.	Glaucomaria	Lecanoraceae	Poland: Bialowieza Forest	52.6877778	23.71722	165	corticolous	Palearctic	Temperate broadleaf and mixed forests	70	84	27	8077	232	-77	309	170	-28	170	-37	581	78	29	31	214	94	214	105	atranorin, sordidone	0	0	0	1	0	0	1	0	0	0	0	0	0	0	0
MN396915	Clade A	Ramalina pollinaria	Ramalina	Ramalinaceae	Poland: Bialowieza Forest	52.7625	23.8783	165	corticolous	Palearctic	Temperate broadleaf and mixed forests	69	85	27	8079	232	-78	310	170	-28	170	-37	583	78	29	31	213	95	213	107	usnic acid, evernic acid	0	0	0	0	0	0	0	0	0	1	0	0	1	0	0
MN396916	Clade A	Ramalina pollinaria	Ramalina	Ramalinaceae	Poland: Bialowieza Forest	52.7625	23.8783	165	corticolous	Palearctic	Temperate broadleaf and mixed forests	69	85	27	8079	232	-78	310	170	-28	170	-37	583	78	29	31	213	95	213	107	usnic acid, evernic acid	0	0	0	0	0	0	0	0	0	1	0	0	1	0	0
MN396932	Clade A	Lecidella elaeochroma	Lecidella	Lecanoraceae	Poland: Bialowieza Forest	52.7625	23.8783	165	corticolous	Palearctic	Temperate broadleaf and mixed forests	69	85	27	8079	232	-78	310	170	-28	170	-37	583	78	29	31	213	95	213	107	arthothelin, granulosin	0	0	0	1	0	0	0	0	0	0	0	0	0	1	0
MN396935	Clade A	Lecidella elaeochroma	Lecidella	Lecanoraceae	Poland: Bialowieza Forest	52.7341667	23.71638	165	corticolous	Palearctic	Temperate broadleaf and mixed forests	70	84	27	8076	232	-77	309	170	-28	170	-37	580	77	29	31	213	94	213	105	arthothelin, granulosin	0	0	0	1	0	0	0	0	0	0	0	0	0	1	0
MN396938	Clade A	Lecidella elaeochroma	Lecidella	Lecanoraceae	Poland: Bialowieza Forest	52.6877778	23.71722	165	corticolous	Palearctic	Temperate broadleaf and mixed forests	70	84	27	8077	232	-77	309	170	-28	170	-37	581	78	29	31	214	94	214	105	arthothelin, granulosin	0	0	0	1	0	0	0	0	0	0	0	0	0	1	0
MN396939	Clade A	Lecidella elaeochroma	Lecidella	Lecanoraceae	Poland: Bialowieza Forest	52.6877778	23.71722	165	corticolous	Palearctic	Temperate broadleaf and mixed forests	70	84	27	8077	232	-77	309	170	-28	170	-37	581	78	29	31	214	94	214	105	arthothelin, granulosin	0	0	0	1	0	0	0	0	0	0	0	0	0	1	0
MN396940	Clade A	Lecidella elaeochroma	Lecidella	Lecanoraceae	Poland: Bialowieza Forest	52.6877778	23.71722	165	corticolous	Palearctic	Temperate broadleaf and mixed forests	70	84	27	8077	232	-77	309	170	-28	170	-37	581	78	29	31	214	94	214	105	arthothelin, granulosin	0	0	0	1	0	0	0	0	0	0	0	0	0	1	0
MN396965	Clade A	Lecanora argentata	Lecanora	Lecanoraceae	Poland: Bialowieza Forest	52.7625	23.8783	165	corticolous	Palearctic	Temperate broadleaf and mixed forests	69	85	27	8079	232	-78	310	170	-28	170	-37	583	78	29	31	213	95	213	107	atranorin, gangaleoidin	0	0	0	0	0	0	1	1	0	0	0	0	0	0	0
MN396966	Clade A	Lecanora argentata	Lecanora	Lecanoraceae	Poland: Bialowieza Forest	52.7625	23.8783	165	corticolous	Palearctic	Temperate broadleaf and mixed forests	69	85	27	8079	232	-78	310	170	-28	170	-37	583	78	29	31	213	95	213	107	atranorin, gangaleoidin	0	0	0	0	0	0	1	1	0	0	0	0	0	0	0
MN396967	Clade A	Lecanora argentata	Lecanora	Lecanoraceae	Poland: Bialowieza Forest	52.7625	23.8783	165	corticolous	Palearctic	Temperate broadleaf and mixed forests	69	85	27	8079	232	-78	310	170	-28	170	-37	583	78	29	31	213	95	213	107	atranorin, gangaleoidin	0	0	0	0	0	0	1	1	0	0	0	0	0	0	0
MN396968	Clade A	Lecanora argentata	Lecanora	Lecanoraceae	Poland: Bialowieza Forest	52.7625	23.8783	165	corticolous	Palearctic	Temperate broadleaf and mixed forests	69	85	27	8079	232	-78	310	170	-28	170	-37	583	78	29	31	213	95	213	107	atranorin, gangaleoidin	0	0	0	0	0	0	1	1	0	0	0	0	0	0	0
MN396969	Clade A	Lecanora argentata	Lecanora	Lecanoraceae	Poland: Bialowieza Forest	52.7341667	23.71638	165	corticolous	Palearctic	Temperate broadleaf and mixed forests	70	84	27	8076	232	-77	309	170	-28	170	-37	580	77	29	31	213	94	213	105	atranorin, gangaleoidin	0	0	0	0	0	0	1	1	0	0	0	0	0	0	0
MN396970	Clade A	Lecanora argentata	Lecanora	Lecanoraceae	Poland: Bialowieza Forest	52.7341667	23.71638	165	corticolous	Palearctic	Temperate broadleaf and mixed forests	70	84	27	8076	232	-77	309	170	-28	170	-37	580	77	29	31	213	94	213	105	atranorin, gangaleoidin	0	0	0	0	0	0	1	1	0	0	0	0	0	0	0
MN396972	Clade A	Lecanora argentata	Lecanora	Lecanoraceae	Poland: Bialowieza Forest	52.7341667	23.71638	165	corticolous	Palearctic	Temperate broadleaf and mixed forests	70	84	27	8076	232	-77	309	170	-28	170	-37	580	77	29	31	213	94	213	105	atranorin, gangaleoidin	0	0	0	0	0	0	1	1	0	0	0	0	0	0	0
MN396973	Clade A	Lecanora argentata	Lecanora	Lecanoraceae	Poland: Bialowieza Forest	52.7341667	23.71638	165	corticolous	Palearctic	Temperate broadleaf and mixed forests	70	84	27	8076	232	-77	309	170	-28	170	-37	580	77	29	31	213	94	213	105	atranorin, gangaleoidin	0	0	0	0	0	0	1	1	0	0	0	0	0	0	0
MN396977	Clade A	Lecanora argentata	Lecanora	Lecanoraceae	Poland: Bialowieza Forest	52.7341667	23.71638	165	corticolous	Palearctic	Temperate broadleaf and mixed forests	70	84	27	8076	232	-77	309	170	-28	170	-37	580	77	29	31	213	94	213	105	atranorin, gangaleoidin	0	0	0	0	0	0	1	1	0	0	0	0	0	0	0
MN396980	Clade A	Lecanora argentata	Lecanora	Lecanoraceae	Poland: Bialowieza Forest	52.7341667	23.71638	165	corticolous	Palearctic	Temperate broadleaf and mixed forests	70	84	27	8076	232	-77	309	170	-28	170	-37	580	77	29	31	213	94	213	105	atranorin, gangaleoidin	0	0	0	0	0	0	1	1	0	0	0	0	0	0	0
MN396981	Clade A	Lecanora argentata	Lecanora	Lecanoraceae	Poland: Bialowieza Forest	52.6877778	23.71722	165	corticolous	Palearctic	Temperate broadleaf and mixed forests	70	84	27	8077	232	-77	309	170	-28	170	-37	581	78	29	31	214	94	214	105	atranorin, gangaleoidin	0	0	0	0	0	0	1	1	0	0	0	0	0	0	0
MN396982	Clade A	Lecanora argentata	Lecanora	Lecanoraceae	Poland: Bialowieza Forest	52.6877778	23.71722	165	corticolous	Palearctic	Temperate broadleaf and mixed forests	70	84	27	8077	232	-77	309	170	-28	170	-37	581	78	29	31	214	94	214	105	atranorin, gangaleoidin	0	0	0	0	0	0	1	1	0	0	0	0	0	0	0
MN396985	Clade A	Pertusaria coccodes	Pertusaria	Pertusariaceae	Poland: Bialowieza Forest	52.7625	23.8783	165	corticolous	Palearctic	Temperate broadleaf and mixed forests	69	85	27	8079	232	-78	310	170	-28	170	-37	583	78	29	31	213	95	213	107	norstictic acid	0	0	0	0	0	0	0	0	1	0	0	0	0	0	0
MN396986	Clade A	Pertusaria coccodes	Pertusaria	Pertusariaceae	Poland: Bialowieza Forest	52.7625	23.8783	165	corticolous	Palearctic	Temperate broadleaf and mixed forests	69	85	27	8079	232	-78	310	170	-28	170	-37	583	78	29	31	213	95	213	107	norstictic acid	0	0	0	0	0	0	0	0	1	0	0	0	0	0	0
MN396987	Clade A	Pertusaria coccodes	Pertusaria	Pertusariaceae	Poland: Bialowieza Forest	52.7625	23.8783	165	corticolous	Palearctic	Temperate broadleaf and mixed forests	69	85	27	8079	232	-78	310	170	-28	170	-37	583	78	29	31	213	95	213	107	norstictic acid	0	0	0	0	0	0	0	0	1	0	0	0	0	0	0
MN396988	Clade A	Pertusaria coccodes	Pertusaria	Pertusariaceae	Poland: Bialowieza Forest	52.7625	23.8783	165	corticolous	Palearctic	Temperate broadleaf and mixed forests	69	85	27	8079	232	-78	310	170	-28	170	-37	583	78	29	31	213	95	213	107	norstictic acid	0	0	0	0	0	0	0	0	1	0	0	0	0	0	0
MN396989	Clade A	Pertusaria coccodes	Pertusaria	Pertusariaceae	Poland: Bialowieza Forest	52.7625	23.8783	165	corticolous	Palearctic	Temperate broadleaf and mixed forests	69	85	27	8079	232	-78	310	170	-28	170	-37	583	78	29	31	213	95	213	107	norstictic acid	0	0	0	0	0	0	0	0	1	0	0	0	0	0	0
MN396990	Clade A	Pertusaria coccodes	Pertusaria	Pertusariaceae	Poland: Bialowieza Forest	52.7341667	23.71638	165	corticolous	Palearctic	Temperate broadleaf and mixed forests	70	84	27	8076	232	-77	309	170	-28	170	-37	580	77	29	31	213	94	213	105	norstictic acid	0	0	0	0	0	0	0	0	1	0	0	0	0	0	0
MN396991	Clade A	Pertusaria coccodes	Pertusaria	Pertusariaceae	Poland: Bialowieza Forest	52.7341667	23.71638	165	corticolous	Palearctic	Temperate broadleaf and mixed forests	70	84	27	8076	232	-77	309	170	-28	170	-37	580	77	29	31	213	94	213	105	norstictic acid	0	0	0	0	0	0	0	0	1	0	0	0	0	0	0
MN396993	Clade A	Pertusaria coccodes	Pertusaria	Pertusariaceae	Poland: Bialowieza Forest	52.6877778	23.71722	165	corticolous	Palearctic	Temperate broadleaf and mixed forests	70	84	27	8077	232	-77	309	170	-28	170	-37	581	78	29	31	214	94	214	105	norstictic acid	0	0	0	0	0	0	0	0	1	0	0	0	0	0	0
MN396994	Clade A	Lecanora glabrata	Lecanora	Lecanoraceae	Poland: Bialowieza Forest	52.7625	23.8783	165	corticolous	Palearctic	Temperate broadleaf and mixed forests	69	85	27	8079	232	-78	310	170	-28	170	-37	583	78	29	31	213	95	213	107	atranorin, terpenoids	0	0	0	0	0	0	1	0	0	0	0	1	0	0	0
MN396995	Clade A	Lecanora glabrata	Lecanora	Lecanoraceae	Poland: Bialowieza Forest	52.7625	23.8783	165	corticolous	Palearctic	Temperate broadleaf and mixed forests	69	85	27	8079	232	-78	310	170	-28	170	-37	583	78	29	31	213	95	213	107	atranorin, terpenoids	0	0	0	0	0	0	1	0	0	0	0	1	0	0	0
MN396999	Clade A	Lecanora glabrata	Lecanora	Lecanoraceae	Poland: Bialowieza Forest	52.7625	23.8783	165	corticolous	Palearctic	Temperate broadleaf and mixed forests	69	85	27	8079	232	-78	310	170	-28	170	-37	583	78	29	31	213	95	213	107	atranorin, terpenoids	0	0	0	0	0	0	1	0	0	0	0	1	0	0	0
MN397000	Clade A	Lecanora glabrata	Lecanora	Lecanoraceae	Poland: Bialowieza Forest	52.7625	23.8783	165	corticolous	Palearctic	Temperate broadleaf and mixed forests	69	85	27	8079	232	-78	310	170	-28	170	-37	583	78	29	31	213	95	213	107	atranorin, terpenoids	0	0	0	0	0	0	1	0	0	0	0	1	0	0	0
MN397001	Clade A	Lecanora glabrata	Lecanora	Lecanoraceae	Poland: Bialowieza Forest	52.7341667	23.71638	165	corticolous	Palearctic	Temperate broadleaf and mixed forests	70	84	27	8076	232	-77	309	170	-28	170	-37	580	77	29	31	213	94	213	105	atranorin, terpenoids	0	0	0	0	0	0	1	0	0	0	0	1	0	0	0
MN397002	Clade A	Lecanora glabrata	Lecanora	Lecanoraceae	Poland: Bialowieza Forest	52.7341667	23.71638	165	corticolous	Palearctic	Temperate broadleaf and mixed forests	70	84	27	8076	232	-77	309	170	-28	170	-37	580	77	29	31	213	94	213	105	atranorin, terpenoids	0	0	0	0	0	0	1	0	0	0	0	1	0	0	0
MN397003	Clade A	Lecanora glabrata	Lecanora	Lecanoraceae	Poland: Bialowieza Forest	52.7341667	23.71638	165	corticolous	Palearctic	Temperate broadleaf and mixed forests	70	84	27	8076	232	-77	309	170	-28	170	-37	580	77	29	31	213	94	213	105	atranorin, terpenoids	0	0	0	0	0	0	1	0	0	0	0	1	0	0	0
MN397022	Clade A	Evernia prunastri	Evernia	Parmeliaceae	Poland: Bialowieza Forest	52.6877778	23.71722	165	corticolous	Palearctic	Temperate broadleaf and mixed forests	70	84	27	8077	232	-77	309	170	-28	170	-37	581	78	29	31	214	94	214	105	atranorin, usnic acid, evernic acid	0	0	0	0	0	0	1	0	0	1	0	0	1	0	0
MN397023	Clade A	Evernia prunastri	Evernia	Parmeliaceae	Poland: Bialowieza Forest	52.6877778	23.71722	165	corticolous	Palearctic	Temperate broadleaf and mixed forests	70	84	27	8077	232	-77	309	170	-28	170	-37	581	78	29	31	214	94	214	105	atranorin, usnic acid, evernic acid	0	0	0	0	0	0	1	0	0	1	0	0	1	0	0
MN397024	Clade A	Evernia prunastri	Evernia	Parmeliaceae	Poland: Bialowieza Forest	52.6877778	23.71722	165	corticolous	Palearctic	Temperate broadleaf and mixed forests	70	84	27	8077	232	-77	309	170	-28	170	-37	581	78	29	31	214	94	214	105	atranorin, usnic acid, evernic acid	0	0	0	0	0	0	1	0	0	1	0	0	1	0	0
MN397025	Clade A	Evernia prunastri	Evernia	Parmeliaceae	Poland: Bialowieza Forest	52.6877778	23.71722	165	corticolous	Palearctic	Temperate broadleaf and mixed forests	70	84	27	8077	232	-77	309	170	-28	170	-37	581	78	29	31	214	94	214	105	atranorin, usnic acid, evernic acid	0	0	0	0	0	0	1	0	0	1	0	0	1	0	0
MN397029	Clade A	Hypotrachyna revoluta	Hypotrachyna	Parmeliaceae	Poland: Bialowieza Forest	52.7625	23.8783	165	corticolous	Palearctic	Temperate broadleaf and mixed forests	69	85	27	8079	232	-78	310	170	-28	170	-37	583	78	29	31	213	95	213	107	atranorin, gyrophoric acid	0	0	0	0	0	0	1	0	0	1	0	0	0	0	0
MN397036	Clade A	Loxospora elatina	Loxospora	Sarrameanaceae	Poland: Bialowieza Forest	52.7625	23.8783	165	corticolous	Palearctic	Temperate broadleaf and mixed forests	69	85	27	8079	232	-78	310	170	-28	170	-37	583	78	29	31	213	95	213	107	thamnolic acid	0	0	0	0	0	0	1	0	0	0	0	0	0	0	0
MN397044	Clade A	Menegazzia terebrata	Menegazzia	Parmeliaceae	Poland: Bialowieza Forest	52.7625	23.8783	165	corticolous	Palearctic	Temperate broadleaf and mixed forests	69	85	27	8079	232	-78	310	170	-28	170	-37	583	78	29	31	213	95	213	107	stictic acid complex	0	0	0	0	0	0	0	0	1	0	0	0	0	0	0
MN397047	Clade A	Phlyctis argena	Phlyctis	Phlyctidaceae	Poland: Bialowieza Forest	52.7625	23.8783	165	corticolous	Palearctic	Temperate broadleaf and mixed forests	69	85	27	8079	232	-78	310	170	-28	170	-37	583	78	29	31	213	95	213	107	norstictic acid	0	0	0	0	0	0	0	0	1	0	0	0	0	0	0
MN397055	Clade A	Phlyctis argena	Phlyctis	Phlyctidaceae	Poland: Bialowieza Forest	52.6877778	23.71722	165	corticolous	Palearctic	Temperate broadleaf and mixed forests	70	84	27	8077	232	-77	309	170	-28	170	-37	581	78	29	31	214	94	214	105	norstictic acid	0	0	0	0	0	0	0	0	1	0	0	0	0	0	0
MN397056	Clade A	Ramalina farinacea	Ramalina	Ramalinaceae	Poland: Bialowieza Forest	52.7625	23.8783	165	corticolous	Palearctic	Temperate broadleaf and mixed forests	69	85	27	8079	232	-78	310	170	-28	170	-37	583	78	29	31	213	95	213	107	usnic acid, other substances not constant	0	0	0	0	0	0	0	0	0	0	0	0	1	0	0
MN397058	Clade A	Ramalina farinacea	Ramalina	Ramalinaceae	Poland: Bialowieza Forest	52.7341667	23.71638	165	corticolous	Palearctic	Temperate broadleaf and mixed forests	70	84	27	8076	232	-77	309	170	-28	170	-37	580	77	29	31	213	94	213	105	usnic acid, other substances not constant	0	0	0	0	0	0	0	0	0	0	0	0	1	0	0
MN397059	Clade A	Ramalina farinacea	Ramalina	Ramalinaceae	Poland: Bialowieza Forest	52.6877778	23.71722	165	corticolous	Palearctic	Temperate broadleaf and mixed forests	70	84	27	8077	232	-77	309	170	-28	170	-37	581	78	29	31	214	94	214	105	usnic acid, other substances not constant	0	0	0	0	0	0	0	0	0	0	0	0	1	0	0
MN397060	Clade A	Ramalina farinacea	Ramalina	Ramalinaceae	Poland: Bialowieza Forest	52.6877778	23.71722	165	corticolous	Palearctic	Temperate broadleaf and mixed forests	70	84	27	8077	232	-77	309	170	-28	170	-37	581	78	29	31	214	94	214	105	usnic acid, other substances not constant	0	0	0	0	0	0	0	0	0	0	0	0	1	0	0
MN397061	Clade A	Ramalina farinacea	Ramalina	Ramalinaceae	Poland: Bialowieza Forest	52.6877778	23.71722	165	corticolous	Palearctic	Temperate broadleaf and mixed forests	70	84	27	8077	232	-77	309	170	-28	170	-37	581	78	29	31	214	94	214	105	usnic acid, other substances not constant	0	0	0	0	0	0	0	0	0	0	0	0	1	0	0
MN397065	Clade A	Cetrelia olivetorum	Cetrelia	Parmeliaceae	Poland: Bialowieza Forest	52.7625	23.8783	165	corticolous	Palearctic	Temperate broadleaf and mixed forests	69	85	27	8079	232	-78	310	170	-28	170	-37	583	78	29	31	213	95	213	107	atranorin, olivetoric acid	0	0	0	0	0	1	1	0	0	0	0	0	0	0	0
MN397066	Clade A	Cetrelia olivetorum	Cetrelia	Parmeliaceae	Poland: Bialowieza Forest	52.7625	23.8783	165	corticolous	Palearctic	Temperate broadleaf and mixed forests	69	85	27	8079	232	-78	310	170	-28	170	-37	583	78	29	31	213	95	213	107	atranorin, olivetoric acid	0	0	0	0	0	1	1	0	0	0	0	0	0	0	0
MN397067	Clade A	Lepra amara	Lepra	Pertusariaceae	Poland: Bialowieza Forest	52.7625	23.8783	165	corticolous	Palearctic	Temperate broadleaf and mixed forests	69	85	27	8079	232	-78	310	170	-28	170	-37	583	78	29	31	213	95	213	107	picrolichenic acid	0	0	0	0	1	0	0	0	0	0	0	0	0	0	0
MN397068	Clade A	Lepra amara	Lepra	Pertusariaceae	Poland: Bialowieza Forest	52.7625	23.8783	165	corticolous	Palearctic	Temperate broadleaf and mixed forests	69	85	27	8079	232	-78	310	170	-28	170	-37	583	78	29	31	213	95	213	107	picrolichenic acid	0	0	0	0	1	0	0	0	0	0	0	0	0	0	0
MN397069	Clade A	Lepra amara	Lepra	Pertusariaceae	Poland: Bialowieza Forest	52.7625	23.8783	165	corticolous	Palearctic	Temperate broadleaf and mixed forests	69	85	27	8079	232	-78	310	170	-28	170	-37	583	78	29	31	213	95	213	107	picrolichenic acid	0	0	0	0	1	0	0	0	0	0	0	0	0	0	0
MN397070	Clade A	Lepra amara	Lepra	Pertusariaceae	Poland: Bialowieza Forest	52.7625	23.8783	165	corticolous	Palearctic	Temperate broadleaf and mixed forests	69	85	27	8079	232	-78	310	170	-28	170	-37	583	78	29	31	213	95	213	107	picrolichenic acid	0	0	0	0	1	0	0	0	0	0	0	0	0	0	0
MN397071	Clade A	Lepra amara	Lepra	Pertusariaceae	Poland: Bialowieza Forest	52.7625	23.8783	165	corticolous	Palearctic	Temperate broadleaf and mixed forests	69	85	27	8079	232	-78	310	170	-28	170	-37	583	78	29	31	213	95	213	107	picrolichenic acid	0	0	0	0	1	0	0	0	0	0	0	0	0	0	0
MN397072	Clade A	Lepra amara	Lepra	Pertusariaceae	Poland: Bialowieza Forest	52.7625	23.8783	165	corticolous	Palearctic	Temperate broadleaf and mixed forests	69	85	27	8079	232	-78	310	170	-28	170	-37	583	78	29	31	213	95	213	107	picrolichenic acid	0	0	0	0	1	0	0	0	0	0	0	0	0	0	0
MN397073	Clade A	Lepra amara	Lepra	Pertusariaceae	Poland: Bialowieza Forest	52.7625	23.8783	165	corticolous	Palearctic	Temperate broadleaf and mixed forests	69	85	27	8079	232	-78	310	170	-28	170	-37	583	78	29	31	213	95	213	107	picrolichenic acid	0	0	0	0	1	0	0	0	0	0	0	0	0	0	0
MN397075	Clade A	Lepra amara	Lepra	Pertusariaceae	Poland: Bialowieza Forest	52.7341667	23.71638	165	corticolous	Palearctic	Temperate broadleaf and mixed forests	70	84	27	8076	232	-77	309	170	-28	170	-37	580	77	29	31	213	94	213	105	picrolichenic acid	0	0	0	0	1	0	0	0	0	0	0	0	0	0	0
MN397076	Clade A	Lepra amara	Lepra	Pertusariaceae	Poland: Bialowieza Forest	52.7341667	23.71638	165	corticolous	Palearctic	Temperate broadleaf and mixed forests	70	84	27	8076	232	-77	309	170	-28	170	-37	580	77	29	31	213	94	213	105	picrolichenic acid	0	0	0	0	1	0	0	0	0	0	0	0	0	0	0
MN397077	Clade A	Lepra amara	Lepra	Pertusariaceae	Poland: Bialowieza Forest	52.7341667	23.71638	165	corticolous	Palearctic	Temperate broadleaf and mixed forests	70	84	27	8076	232	-77	309	170	-28	170	-37	580	77	29	31	213	94	213	105	picrolichenic acid	0	0	0	0	1	0	0	0	0	0	0	0	0	0	0
MN397078	Clade A	Lepra amara	Lepra	Pertusariaceae	Poland: Bialowieza Forest	52.7341667	23.71638	165	corticolous	Palearctic	Temperate broadleaf and mixed forests	70	84	27	8076	232	-77	309	170	-28	170	-37	580	77	29	31	213	94	213	105	picrolichenic acid	0	0	0	0	1	0	0	0	0	0	0	0	0	0	0
MN397079	Clade A	Lepra amara	Lepra	Pertusariaceae	Poland: Bialowieza Forest	52.7341667	23.71638	165	corticolous	Palearctic	Temperate broadleaf and mixed forests	70	84	27	8076	232	-77	309	170	-28	170	-37	580	77	29	31	213	94	213	105	picrolichenic acid	0	0	0	0	1	0	0	0	0	0	0	0	0	0	0
MN397081	Clade A	Lepra amara	Lepra	Pertusariaceae	Poland: Bialowieza Forest	52.7341667	23.71638	165	corticolous	Palearctic	Temperate broadleaf and mixed forests	70	84	27	8076	232	-77	309	170	-28	170	-37	580	77	29	31	213	94	213	105	picrolichenic acid	0	0	0	0	1	0	0	0	0	0	0	0	0	0	0
MN397083	Clade A	Lepra amara	Lepra	Pertusariaceae	Poland: Bialowieza Forest	52.6877778	23.71722	165	corticolous	Palearctic	Temperate broadleaf and mixed forests	70	84	27	8077	232	-77	309	170	-28	170	-37	581	78	29	31	214	94	214	105	picrolichenic acid	0	0	0	0	1	0	0	0	0	0	0	0	0	0	0
MN397084	Clade A	Lepra amara	Lepra	Pertusariaceae	Poland: Bialowieza Forest	52.6877778	23.71722	165	corticolous	Palearctic	Temperate broadleaf and mixed forests	70	84	27	8077	232	-77	309	170	-28	170	-37	581	78	29	31	214	94	214	105	picrolichenic acid	0	0	0	0	1	0	0	0	0	0	0	0	0	0	0
MN397085	Clade A	Lepra amara	Lepra	Pertusariaceae	Poland: Bialowieza Forest	52.6877778	23.71722	165	corticolous	Palearctic	Temperate broadleaf and mixed forests	70	84	27	8077	232	-77	309	170	-28	170	-37	581	78	29	31	214	94	214	105	picrolichenic acid	0	0	0	0	1	0	0	0	0	0	0	0	0	0	0
MN397090	Clade A	Melanelixia glabratula	Melanelixia	Parmeliaceae	Poland: Bialowieza Forest	52.7625	23.8783	165	corticolous	Palearctic	Temperate broadleaf and mixed forests	69	85	27	8079	232	-78	310	170	-28	170	-37	583	78	29	31	213	95	213	107	lecanoric acid	0	0	0	0	0	1	0	0	0	0	0	0	0	0	0
MN397094	Clade A	Melanelixia glabratula	Melanelixia	Parmeliaceae	Poland: Bialowieza Forest	52.7625	23.8783	165	corticolous	Palearctic	Temperate broadleaf and mixed forests	69	85	27	8079	232	-78	310	170	-28	170	-37	583	78	29	31	213	95	213	107	lecanoric acid	0	0	0	0	0	1	0	0	0	0	0	0	0	0	0
MN397095	Clade A	Melanelixia glabratula	Melanelixia	Parmeliaceae	Poland: Bialowieza Forest	52.7341667	23.71638	165	corticolous	Palearctic	Temperate broadleaf and mixed forests	70	84	27	8076	232	-77	309	170	-28	170	-37	580	77	29	31	213	94	213	105	lecanoric acid	0	0	0	0	0	1	0	0	0	0	0	0	0	0	0
MN397096	Clade A	Melanelixia glabratula	Melanelixia	Parmeliaceae	Poland: Bialowieza Forest	52.7341667	23.71638	165	corticolous	Palearctic	Temperate broadleaf and mixed forests	70	84	27	8076	232	-77	309	170	-28	170	-37	580	77	29	31	213	94	213	105	lecanoric acid	0	0	0	0	0	1	0	0	0	0	0	0	0	0	0
MN397097	Clade A	Melanelixia glabratula	Melanelixia	Parmeliaceae	Poland: Bialowieza Forest	52.7341667	23.71638	165	corticolous	Palearctic	Temperate broadleaf and mixed forests	70	84	27	8076	232	-77	309	170	-28	170	-37	580	77	29	31	213	94	213	105	lecanoric acid	0	0	0	0	0	1	0	0	0	0	0	0	0	0	0
MN397099	Clade A	Melanelixia glabratula	Melanelixia	Parmeliaceae	Poland: Bialowieza Forest	52.7341667	23.71638	165	corticolous	Palearctic	Temperate broadleaf and mixed forests	70	84	27	8076	232	-77	309	170	-28	170	-37	580	77	29	31	213	94	213	105	lecanoric acid	0	0	0	0	0	1	0	0	0	0	0	0	0	0	0
MN397101	Clade A	Melanelixia glabratula	Melanelixia	Parmeliaceae	Poland: Bialowieza Forest	52.6877778	23.71722	165	corticolous	Palearctic	Temperate broadleaf and mixed forests	70	84	27	8077	232	-77	309	170	-28	170	-37	581	78	29	31	214	94	214	105	lecanoric acid	0	0	0	0	0	1	0	0	0	0	0	0	0	0	0
MN397102	Clade A	Melanelixia glabratula	Melanelixia	Parmeliaceae	Poland: Bialowieza Forest	52.6877778	23.71722	165	corticolous	Palearctic	Temperate broadleaf and mixed forests	70	84	27	8077	232	-77	309	170	-28	170	-37	581	78	29	31	214	94	214	105	lecanoric acid	0	0	0	0	0	1	0	0	0	0	0	0	0	0	0
MN397106	Clade A	Melanelixia glabratula	Melanelixia	Parmeliaceae	Poland: Bialowieza Forest	52.6877778	23.71722	165	corticolous	Palearctic	Temperate broadleaf and mixed forests	70	84	27	8077	232	-77	309	170	-28	170	-37	581	78	29	31	214	94	214	105	lecanoric acid	0	0	0	0	0	1	0	0	0	0	0	0	0	0	0
MN397107	Clade A	Melanelixia glabratula	Melanelixia	Parmeliaceae	Poland: Bialowieza Forest	52.6877778	23.71722	165	corticolous	Palearctic	Temperate broadleaf and mixed forests	70	84	27	8077	232	-77	309	170	-28	170	-37	581	78	29	31	214	94	214	105	lecanoric acid	0	0	0	0	0	1	0	0	0	0	0	0	0	0	0
MN397108	Clade A	Melanelixia glabratula	Melanelixia	Parmeliaceae	Poland: Bialowieza Forest	52.6877778	23.71722	165	corticolous	Palearctic	Temperate broadleaf and mixed forests	70	84	27	8077	232	-77	309	170	-28	170	-37	581	78	29	31	214	94	214	105	lecanoric acid	0	0	0	0	0	1	0	0	0	0	0	0	0	0	0
MN397109	Clade A	Melanelixia glabratula	Melanelixia	Parmeliaceae	Poland: Bialowieza Forest	52.6877778	23.71722	165	corticolous	Palearctic	Temperate broadleaf and mixed forests	70	84	27	8077	232	-77	309	170	-28	170	-37	581	78	29	31	214	94	214	105	lecanoric acid	0	0	0	0	0	1	0	0	0	0	0	0	0	0	0
MN397114	Clade A	Pertusaria leioplaca	Pertusaria	Pertusariaceae	Poland: Bialowieza Forest	52.7625	23.8783	165	corticolous	Palearctic	Temperate broadleaf and mixed forests	69	85	27	8079	232	-78	310	170	-28	170	-37	583	78	29	31	213	95	213	107	coronaton, stictic acid	0	0	1	0	0	0	0	0	1	0	0	0	0	0	0
MN397115	Clade A	Pertusaria leioplaca	Pertusaria	Pertusariaceae	Poland: Bialowieza Forest	52.7625	23.8783	165	corticolous	Palearctic	Temperate broadleaf and mixed forests	69	85	27	8079	232	-78	310	170	-28	170	-37	583	78	29	31	213	95	213	107	coronaton, stictic acid	0	0	1	0	0	0	0	0	1	0	0	0	0	0	0
MN397116	Clade A	Pertusaria leioplaca	Pertusaria	Pertusariaceae	Poland: Bialowieza Forest	52.7625	23.8783	165	corticolous	Palearctic	Temperate broadleaf and mixed forests	69	85	27	8079	232	-78	310	170	-28	170	-37	583	78	29	31	213	95	213	107	coronaton, stictic acid	0	0	1	0	0	0	0	0	1	0	0	0	0	0	0
MN397119	Clade A	Pertusaria leioplaca	Pertusaria	Pertusariaceae	Poland: Bialowieza Forest	52.7341667	23.71638	165	corticolous	Palearctic	Temperate broadleaf and mixed forests	70	84	27	8076	232	-77	309	170	-28	170	-37	580	77	29	31	213	94	213	105	coronaton, stictic acid	0	0	1	0	0	0	0	0	1	0	0	0	0	0	0
MN397120	Clade A	Pertusaria leioplaca	Pertusaria	Pertusariaceae	Poland: Bialowieza Forest	52.7341667	23.71638	165	corticolous	Palearctic	Temperate broadleaf and mixed forests	70	84	27	8076	232	-77	309	170	-28	170	-37	580	77	29	31	213	94	213	105	coronaton, stictic acid	0	0	1	0	0	0	0	0	1	0	0	0	0	0	0
MN397121	Clade A	Pertusaria leioplaca	Pertusaria	Pertusariaceae	Poland: Bialowieza Forest	52.7341667	23.71638	165	corticolous	Palearctic	Temperate broadleaf and mixed forests	70	84	27	8076	232	-77	309	170	-28	170	-37	580	77	29	31	213	94	213	105	coronaton, stictic acid	0	0	1	0	0	0	0	0	1	0	0	0	0	0	0
MN397122	Clade A	Pertusaria leioplaca	Pertusaria	Pertusariaceae	Poland: Bialowieza Forest	52.6877778	23.71722	165	corticolous	Palearctic	Temperate broadleaf and mixed forests	70	84	27	8077	232	-77	309	170	-28	170	-37	581	78	29	31	214	94	214	105	coronaton, stictic acid	0	0	1	0	0	0	0	0	1	0	0	0	0	0	0
MN397126	Clade A	Verseghya thysanophora	Verseghya	Lecanoraceae	Poland: Bialowieza Forest	52.7625	23.8783	165	corticolous	Palearctic	Temperate broadleaf and mixed forests	69	85	27	8079	232	-78	310	170	-28	170	-37	583	78	29	31	213	95	213	107	atranorin, usnic acid, zeorin, unknown terpenoids	0	0	0	0	0	0	1	0	0	0	0	1	1	0	0
MK619953	Clade A	Lecidea promiscens	Lecidea	Lecideaceae	Argentina Tierra del Fuego, Ushuaia Parque National de T.d. F.	-54.8122	-68.5378	628	Saxicolous	Neotropical	Temperate grasslands, savannas, and shrublands	32	78	52	2738	112	-37	149	32	16	65	-5	681	68	42	13	195	139	176	166	confluentic acid syndrome	0	0	0	0	0	1	0	0	0	0	0	0	0	0	0
MK619969	Clade A	Lecidea cancriformis	Lecidea	Lecideaceae	Chile Región de Magallanes y de la Antártica Chilena, Patagonia chilena south of P.N. Torres del Paine	-51.2643	-72.866	118	Saxicolous	Neotropical	Temperate grasslands, savannas, and shrublands	70	90	48	3476	168	-17	185	67	95	112	23	662	71	42	16	200	137	156	166	no substances	1	0	0	0	0	0	0	0	0	0	0	0	0	0	0
MK619977	Clade A	Lecidea cancriformis	Lecidea	Lecideaceae	Argentina Provinzia de Santa Cruz, El Calaftae Cerro Cristal	-50.56	-72.7942	955	Saxicolous	Neotropical	Temperate grasslands, savannas, and shrublands	49	89	47	3654	148	-40	188	47	53	93	0	676	72	44	15	204	144	152	176	no substances	1	0	0	0	0	0	0	0	0	0	0	0	0	0	0
MK619978	Clade A	Lecidea cancriformis	Lecidea	Lecideaceae	Argentina Provinzia de Santa Cruz, El Calaftae Cerro Cristal	-50.56	-72.7942	955	Saxicolous	Neotropical	Temperate grasslands, savannas, and shrublands	49	89	47	3654	148	-40	188	47	53	93	0	676	72	44	15	204	144	152	176	no substances	1	0	0	0	0	0	0	0	0	0	0	0	0	0	0
MK619998	Clade A	Lecidea promiscens	Lecidea	Lecideaceae	Argentina Provinzia de Santa Cruz, El Chalten Lomo del Plague Tumbado	-49.3593	-72.9662	1452	Saxicolous	Neotropical	Temperate grasslands, savannas, and shrublands	39	87	47	3525	138	-44	182	39	75	83	-7	922	101	60	16	280	192	204	243	confluentic acid syndrome	0	0	0	0	0	1	0	0	0	0	0	0	0	0	0
MK620008	Clade A	Lecidea cancriformis	Lecidea	Lecideaceae	Argentina Provinzia de Santa Cruz, El Chalten path to Laguna de los Tres	-49.309	-72.9146	705	Saxicolous	Neotropical	Temperate grasslands, savannas, and shrublands	70	87	46	3647	173	-15	188	45	108	115	22	811	92	47	22	269	157	172	227	no substances	1	0	0	0	0	0	0	0	0	0	0	0	0	0	0
MK620016	Clade A	Lecidea cancriformis	Lecidea	Lecideaceae	Argentina Provincia de Chubhut, Tecka-Corcovado	-43.4947	-71.284	797	Saxicolous	Neotropical	Temperate grasslands, savannas, and shrublands	71	115	50	4215	200	-29	229	22	125	125	16	570	86	22	46	237	77	77	218	no substances	1	0	0	0	0	0	0	0	0	0	0	0	0	0	0
MK620021	Clade A	Lecidea tesselata	Lecidea	Lecideaceae	Argentina Provincia de Chubhut, Tecka-Corcovado	-43.4947	-71.284	797	Saxicolous	Neotropical	Temperate grasslands, savannas, and shrublands	71	115	50	4215	200	-29	229	22	125	125	16	570	86	22	46	237	77	77	218	confluentic acid	0	0	0	0	0	1	0	0	0	0	0	0	0	0	0
MK620022	Clade A	Lecidea cancriformis	Lecidea	Lecideaceae	Argentina Provincia de Chubhut, Tecka-Corcovado	-43.4947	-71.284	797	Saxicolous	Neotropical	Temperate grasslands, savannas, and shrublands	71	115	50	4215	200	-29	229	22	125	125	16	570	86	22	46	237	77	77	218	no substances	1	0	0	0	0	0	0	0	0	0	0	0	0	0	0
MK620050	Clade A	Lecidea cancriformis	Lecidea	Lecideaceae	Argentina Provincia de Chubhut, Esquel Cerro La Cruz	-42.9289	-71.3016	1046	Saxicolous	Neotropical	Temperate grasslands, savannas, and shrublands	83	121	50	4300	217	-21	238	34	138	138	28	571	91	22	53	258	70	70	242	no substances	1	0	0	0	0	0	0	0	0	0	0	0	0	0	0
KF549534	Clade A	Ramalina menziesii	Ramalina	Ramalinaceae	Baja California , Coastal chaparral	30.1195	-115.7503	137	corticolous	Nearctic	NORTH AMERICAN DESERt	190	163	60	3917	334	64	270	146	211	248	146	149	28	0	79	79	3	12	79	usnic acid	0	0	0	0	0	0	0	0	0	0	0	0	1	0	0
KF549536	Clade A	Ramalina menziesii	Ramalina	Ramalinaceae	California, Coastal woodland	33.2383	-116.7661	811	corticolous	Nearctic	Mediterranean California	137	150	48	5661	312	5	307	79	184	215	72	586	105	3	79	307	27	40	287	usnic acid	0	0	0	0	0	0	0	0	0	0	0	0	1	0	0
KF549537	Clade A	Ramalina menziesii	Ramalina	Ramalinaceae	California, Oak woodland	34.6867	-120.0423	350	corticolous	Nearctic	Mediterranean California	149	133	55	3758	279	38	241	109	195	200	105	501	102	0	94	291	2	9	270	usnic acid	0	0	0	0	0	0	0	0	0	0	0	0	1	0	0
KF549538	Clade A	Ramalina menziesii	Ramalina	Ramalinaceae	Oregon, Broad-leaved forest	44.7821	-123.2356	60	corticolous	Nearctic	MARINE WEST COAST FORE	111	122	45	5171	277	6	271	52	178	179	48	1179	209	12	70	586	64	68	552	usnic acid	0	0	0	0	0	0	0	0	0	0	0	0	1	0	0
KF549539	Clade A	Ramalina menziesii	Ramalina	Ramalinaceae	California, Oak woodland	34.6867	-120.0423	350	corticolous	Nearctic	Mediterranean California	149	133	55	3758	279	38	241	109	195	200	105	501	102	0	94	291	2	9	270	usnic acid	0	0	0	0	0	0	0	0	0	0	0	0	1	0	0
KF549541	Clade A	Ramalina menziesii	Ramalina	Ramalinaceae	California, Oak woodland	34.6867	-120.0423	350	corticolous	Nearctic	Mediterranean California	149	133	55	3758	279	38	241	109	195	200	105	501	102	0	94	291	2	9	270	usnic acid	0	0	0	0	0	0	0	0	0	0	0	0	1	0	0
KF549542	Clade A	Ramalina menziesii	Ramalina	Ramalinaceae	California, Oak woodland	34.6867	-120.0423	350	corticolous	Nearctic	Mediterranean California	149	133	55	3758	279	38	241	109	195	200	105	501	102	0	94	291	2	9	270	usnic acid	0	0	0	0	0	0	0	0	0	0	0	0	1	0	0
KF549543	Clade A	Ramalina menziesii	Ramalina	Ramalinaceae	Baja California , Coastal chaparral	30.1195	-115.7503	137	corticolous	Nearctic	NORTH AMERICAN DESERt	190	163	60	3917	334	64	270	146	211	248	146	149	28	0	79	79	3	12	79	usnic acid	0	0	0	0	0	0	0	0	0	0	0	0	1	0	0
KF549544	Clade A	Ramalina menziesii	Ramalina	Ramalinaceae	California, Coniferous forest	39.2765	-123.7848	10	corticolous	Nearctic	Mediterranean California	112	108	59	2616	210	29	181	84	143	145	78	1111	199	4	81	563	21	35	551	usnic acid	0	0	0	0	0	0	0	0	0	0	0	0	1	0	0
KF549545	Clade A	Ramalina menziesii	Ramalina	Ramalinaceae	California, Coniferous forest	35.6435	-121.1869	10	corticolous	Nearctic	Mediterranean California	137	130	64	2424	240	39	201	111	162	167	106	73	16	0	78	39	0	2	39	usnic acid	0	0	0	0	0	0	0	0	0	0	0	0	1	0	0
KF549546	Clade A	Ramalina menziesii	Ramalina	Ramalinaceae	California, Coniferous forest	35.6435	-121.1869	10	corticolous	Nearctic	Mediterranean California	137	130	64	2424	240	39	201	111	162	167	106	73	16	0	78	39	0	2	39	usnic acid	0	0	0	0	0	0	0	0	0	0	0	0	1	0	0
KF549547	Clade A	Ramalina menziesii	Ramalina	Ramalinaceae	California, Coastal woodland	35.3017	-120.8587	116	corticolous	Nearctic	Mediterranean California	137	111	65	1960	225	55	170	115	155	163	114	421	84	1	88	231	3	27	227	usnic acid	0	0	0	0	0	0	0	0	0	0	0	0	1	0	0
KF549548	Clade A	Ramalina menziesii	Ramalina	Ramalinaceae	Baja California, Desert	30.0494	-115.5708	221	corticolous	Nearctic	NORTH AMERICAN DESERt	185	169	60	4122	338	57	281	142	209	246	139	154	27	0	77	78	2	17	78	usnic acid	0	0	0	0	0	0	0	0	0	0	0	0	1	0	0
KF549549	Clade A	Ramalina menziesii	Ramalina	Ramalinaceae	California, Coastal woodland	36.5704	-121.8878	130	corticolous	Nearctic	Mediterranean California	129	99	60	2067	212	49	163	104	149	154	104	530	126	1	93	306	5	8	292	usnic acid	0	0	0	0	0	0	0	0	0	0	0	0	1	0	0
KF549550	Clade A	Ramalina menziesii	Ramalina	Ramalinaceae	California, Coastal woodland	36.3863	-121.8687	297	corticolous	Nearctic	Mediterranean California	120	123	62	2797	226	30	196	91	153	158	89	801	163	2	90	434	8	14	427	usnic acid	0	0	0	0	0	0	0	0	0	0	0	0	1	0	0
KF549551	Clade A	Ramalina menziesii	Ramalina	Ramalinaceae	Washington, Coniferous forest	46.3762	-124.0532	7	corticolous	Nearctic	MARINE WEST COAST FORE	100	87	49	3324	195	20	175	65	141	144	60	2092	325	39	58	935	160	178	884	usnic acid	0	0	0	0	0	0	0	0	0	0	0	0	1	0	0
KF549552	Clade A	Ramalina menziesii	Ramalina	Ramalinaceae	British Columbia, Coniferous forest	48.4314	-124.0898	10	corticolous	Nearctic	MARINE WEST COAST FORE	86	85	40	4499	213	1	212	37	144	146	32	1992	325	38	63	934	133	162	865	usnic acid	0	0	0	0	0	0	0	0	0	0	0	0	1	0	0
KF549553	Clade A	Ramalina menziesii	Ramalina	Ramalinaceae	California, Coniferous forest	35.5560	-121.0916	20	corticolous	Nearctic	Mediterranean California	137	128	64	2351	238	40	198	107	161	166	107	136	28	0	82	73	1	4	73	usnic acid	0	0	0	0	0	0	0	0	0	0	0	0	1	0	0
KF549554	Clade A	Ramalina menziesii	Ramalina	Ramalinaceae	Oregon, Coniferous forest	45.9188	-123.9707	20	corticolous	Nearctic	MARINE WEST COAST FORE	99	89	50	3287	195	18	177	64	139	143	60	2239	350	39	60	1017	163	176	961	usnic acid	0	0	0	0	0	0	0	0	0	0	0	0	1	0	0
KF549555	Clade A	Ramalina menziesii	Ramalina	Ramalinaceae	California, Coastal woodland	36.2892	-121.8370	122	corticolous	Nearctic	Mediterranean California	130	104	63	1858	213	50	163	108	146	153	108	886	182	1	92	483	6	47	463	usnic acid	0	0	0	0	0	0	0	0	0	0	0	0	1	0	0
KF549556	Clade A	Ramalina menziesii	Ramalina	Ramalinaceae	California, Coastal woodland	35.3054	-120.8131	31	corticolous	Nearctic	Mediterranean California	140	112	65	1992	228	56	172	117	158	165	115	429	87	1	90	238	3	28	234	usnic acid	0	0	0	0	0	0	0	0	0	0	0	0	1	0	0
KF549557	Clade A	Ramalina menziesii	Ramalina	Ramalinaceae	California, Coniferous forest	35.5560	-121.0916	20	corticolous	Nearctic	Mediterranean California	137	128	64	2351	238	40	198	107	161	166	107	136	28	0	82	73	1	4	73	usnic acid	0	0	0	0	0	0	0	0	0	0	0	0	1	0	0
KF549558	Clade A	Ramalina menziesii	Ramalina	Ramalinaceae	California, Coastal woodland	37.3622	-122.3908	17	corticolous	Nearctic	Mediterranean California	128	102	59	2397	217	46	171	102	154	159	98	712	138	3	84	358	13	17	358	usnic acid	0	0	0	0	0	0	0	0	0	0	0	0	1	0	0
KF549560	Clade A	Ramalina menziesii	Ramalina	Ramalinaceae	Baja California Sur, Desert	27.7870	-113.5982	70	corticolous	Nearctic	NORTH AMERICAN DESERt	210	169	61	4004	357	82	275	256	212	267	162	121	20	1	62	52	3	48	44	usnic acid	0	0	0	0	0	0	0	0	0	0	0	0	1	0	0
KF549561	Clade A	Ramalina menziesii	Ramalina	Ramalinaceae	Baja California Sur, Desert	27.8976	-113.6758	90	corticolous	Nearctic	NORTH AMERICAN DESERt	209	168	61	4015	355	80	275	160	210	265	160	111	19	1	59	44	3	37	44	usnic acid	0	0	0	0	0	0	0	0	0	0	0	0	1	0	0
KF549562	Clade A	Ramalina menziesii	Ramalina	Ramalinaceae	Baja California, Desert	28.7821	-114.1093	135	corticolous	Nearctic	NORTH AMERICAN DESERt	203	168	59	4229	354	71	283	152	205	263	152	119	25	0	76	60	3	18	60	usnic acid	0	0	0	0	0	0	0	0	0	0	0	0	1	0	0
KF549563	Clade A	Ramalina menziesii	Ramalina	Ramalinaceae	Baja California Sur, Desert	27.6423	-113.4315	73	corticolous	Nearctic	NORTH AMERICAN DESERt	211	171	61	4013	359	82	277	268	213	268	163	117	20	0	70	51	1	51	43	usnic acid	0	0	0	0	0	0	0	0	0	0	0	0	1	0	0
KF549564	Clade A	Ramalina menziesii	Ramalina	Ramalinaceae	Baja California Sur, Desert	27.6423	-113.4315	73	corticolous	Nearctic	NORTH AMERICAN DESERt	211	171	61	4013	359	82	277	268	213	268	163	117	20	0	70	51	1	51	43	usnic acid	0	0	0	0	0	0	0	0	0	0	0	0	1	0	0
KF549565	Clade A	Ramalina menziesii	Ramalina	Ramalinaceae	Baja California, Desert	29.0502	-114.1281	350	corticolous	Nearctic	NORTH AMERICAN DESERt	194	168	59	4359	345	61	284	141	196	255	141	134	22	0	62	64	5	25	64	usnic acid	0	0	0	0	0	0	0	0	0	0	0	0	1	0	0
KF549566	Clade A	Ramalina menziesii	Ramalina	Ramalinaceae	Baja California Sur, Desert	27.6423	-113.4315	73	corticolous	Nearctic	NORTH AMERICAN DESERt	211	171	61	4013	359	82	277	268	213	268	163	117	20	0	70	51	1	51	43	usnic acid	0	0	0	0	0	0	0	0	0	0	0	0	1	0	0
KF549568	Clade A	Ramalina menziesii	Ramalina	Ramalinaceae	Baja California, Desert	28.7821	-114.1093	135	corticolous	Nearctic	NORTH AMERICAN DESERt	203	168	59	4229	354	71	283	152	205	263	152	119	25	0	76	60	3	18	60	usnic acid	0	0	0	0	0	0	0	0	0	0	0	0	1	0	0
KF549569	Clade A	Ramalina menziesii	Ramalina	Ramalinaceae	Baja California, Desert	30.0372	-115.5176	300	corticolous	Nearctic	NORTH AMERICAN DESERt	185	170	60	4158	339	56	283	141	209	246	138	151	27	0	75	76	2	17	76	usnic acid	0	0	0	0	0	0	0	0	0	0	0	0	1	0	0
KF549570	Clade A	Ramalina menziesii	Ramalina	Ramalinaceae	Baja California, Desert	30.0494	-115.5708	221	corticolous	Nearctic	NORTH AMERICAN DESERt	185	169	60	4122	338	57	281	142	209	246	139	154	27	0	77	78	2	17	78	usnic acid	0	0	0	0	0	0	0	0	0	0	0	0	1	0	0
KF549571	Clade A	Ramalina menziesii	Ramalina	Ramalinaceae	Baja California, Desert	30.0	-115.0	478	corticolous	Nearctic	NORTH AMERICAN DESERt	179	174	58	4504	342	47	295	128	209	244	128	120	19	0	60	51	3	31	51	usnic acid	0	0	0	0	0	0	0	0	0	0	0	0	1	0	0
KF549572	Clade A	Ramalina menziesii	Ramalina	Ramalinaceae	Baja California, Desert	28.7821	-114.1093	135	corticolous	Nearctic	NORTH AMERICAN DESERt	203	168	59	4229	354	71	283	152	205	263	152	119	25	0	76	60	3	18	60	usnic acid	0	0	0	0	0	0	0	0	0	0	0	0	1	0	0
KF549573	Clade A	Ramalina menziesii	Ramalina	Ramalinaceae	Baja California, Desert	28.7821	-114.1093	135	corticolous	Nearctic	NORTH AMERICAN DESERt	203	168	59	4229	354	71	283	152	205	263	152	119	25	0	76	60	3	18	60	usnic acid	0	0	0	0	0	0	0	0	0	0	0	0	1	0	0
KF549574	Clade A	Ramalina menziesii	Ramalina	Ramalinaceae	Baja California, Desert	28.7821	-114.1093	135	corticolous	Nearctic	NORTH AMERICAN DESERt	203	168	59	4229	354	71	283	152	205	263	152	119	25	0	76	60	3	18	60	usnic acid	0	0	0	0	0	0	0	0	0	0	0	0	1	0	0
KF549575	Clade A	Ramalina menziesii	Ramalina	Ramalinaceae	Baja California Sur, Desert	27.7870	-113.5982	70	corticolous	Nearctic	NORTH AMERICAN DESERt	210	169	61	4004	357	82	275	256	212	267	162	121	20	1	62	52	3	48	44	usnic acid	0	0	0	0	0	0	0	0	0	0	0	0	1	0	0
KF549576	Clade A	Ramalina farinacea	Ramalina	Ramalinaceae	Oregon, Coniferous forest	44.0882	-124.1183	8	corticolous	Nearctic	MARINE WEST COAST FORE	104	94	50	3400	208	22	186	67	145	149	63	2134	356	22	67	1016	119	124	951	usnic acid, other substances not constant	0	0	0	0	0	0	0	0	0	0	0	0	1	0	0
KF549577	Clade A	Ramalina menziesii	Ramalina	Ramalinaceae	Oregon, Coniferous forest	43.0353	-124.0385	36	corticolous	Nearctic	MARINE WEST COAST FORE	113	118	50	4032	248	15	233	69	165	167	65	1503	263	9	73	749	58	72	696	usnic acid	0	0	0	0	0	0	0	0	0	0	0	0	1	0	0
KF549578	Clade A	Ramalina menziesii	Ramalina	Ramalinaceae	Baja California, Desert	30.0372	-115.5176	300	corticolous	Nearctic	NORTH AMERICAN DESERt	185	170	60	4158	339	56	283	141	209	246	138	151	27	0	75	76	2	17	76	usnic acid	0	0	0	0	0	0	0	0	0	0	0	0	1	0	0
KF549579	Clade A	Ramalina menziesii	Ramalina	Ramalinaceae	Baja California, Desert	30.0623	-115.4380	200	corticolous	Nearctic	NORTH AMERICAN DESERt	177	171	59	4282	335	48	287	132	203	240	129	171	30	0	70	83	3	23	81	usnic acid	0	0	0	0	0	0	0	0	0	0	0	0	1	0	0
KF549580	Clade A	Ramalina menziesii	Ramalina	Ramalinaceae	California, Oak woodland	34.6867	-120.0423	350	corticolous	Nearctic	Mediterranean California	149	133	55	3758	279	38	241	109	195	200	105	501	102	0	94	291	2	9	270	usnic acid	0	0	0	0	0	0	0	0	0	0	0	0	1	0	0
KF549581	Clade A	Ramalina menziesii	Ramalina	Ramalinaceae	California, Coastal woodland	34.0658	-118.9113	180	corticolous	Nearctic	Mediterranean California	155	118	55	3398	270	57	213	119	195	203	118	475	104	0	98	275	3	9	271	usnic acid	0	0	0	0	0	0	0	0	0	0	0	0	1	0	0
KF549582	Clade A	Ramalina menziesii	Ramalina	Ramalinaceae	California, Coastal woodland	34.0658	-118.9113	180	corticolous	Nearctic	Mediterranean California	155	118	55	3398	270	57	213	119	195	203	118	475	104	0	98	275	3	9	271	usnic acid	0	0	0	0	0	0	0	0	0	0	0	0	1	0	0
KF549583	Clade A	Ramalina menziesii	Ramalina	Ramalinaceae	California, Oak woodland	35.7920	-120.9239	256	corticolous	Nearctic	Mediterranean California	141	170	59	4143	297	9	288	98	192	195	90	277	57	0	87	152	2	7	152	usnic acid	0	0	0	0	0	0	0	0	0	0	0	0	1	0	0
KF549584	Clade A	Ramalina menziesii	Ramalina	Ramalinaceae	California, Coniferous forest	35.6435	-121.1869	10	corticolous	Nearctic	Mediterranean California	137	130	64	2424	240	39	201	111	162	167	106	73	16	0	78	39	0	2	39	usnic acid	0	0	0	0	0	0	0	0	0	0	0	0	1	0	0
KF549585	Clade A	Ramalina menziesii	Ramalina	Ramalinaceae	California, Coniferous forest	35.6435	-121.1869	10	corticolous	Nearctic	Mediterranean California	137	130	64	2424	240	39	201	111	162	167	106	73	16	0	78	39	0	2	39	usnic acid	0	0	0	0	0	0	0	0	0	0	0	0	1	0	0
KF549586	Clade A	Ramalina menziesii	Ramalina	Ramalinaceae	California, Oak woodland	38.2646	-121.4395	2	corticolous	Nearctic	Mediterranean California	156	145	47	5725	331	27	304	82	226	226	82	420	89	1	85	223	6	6	223	usnic acid	0	0	0	0	0	0	0	0	0	0	0	0	1	0	0
KF549587	Clade A	Ramalina menziesii	Ramalina	Ramalinaceae	Oregon, Coniferous forest	45.1476	-123.9644	31	corticolous	Nearctic	MARINE WEST COAST FORE	103	92	50	3393	207	23	184	66	144	148	62	2344	372	37	61	1078	168	173	1001	usnic acid	0	0	0	0	0	0	0	0	0	0	0	0	1	0	0
KF549588	Clade A	Ramalina menziesii	Ramalina	Ramalinaceae	California, Oak woodland	39.3878	-123.3455	438	corticolous	Nearctic	Mediterranean California	121	161	55	4572	293	1	292	70	180	182	67	1273	246	2	86	678	16	32	662	usnic acid	0	0	0	0	0	0	0	0	0	0	0	0	1	0	0
KF549589	Clade A	Ramalina menziesii	Ramalina	Ramalinaceae	Baja California Sur, Desert	27.5093	-114.3201	233	corticolous	Nearctic	NORTH AMERICAN DESERt	197	159	61	3594	337	80	257	155	196	249	155	106	17	0	71	49	2	22	49	usnic acid	0	0	0	0	0	0	0	0	0	0	0	0	1	0	0
KF549590	Clade A	Ramalina menziesii	Ramalina	Ramalinaceae	California, Coastal woodland	34.0196	-119.6892	177	corticolous	Nearctic	Mediterranean California	149	101	60	2408	233	65	168	122	174	181	121	413	93	0	100	248	1	3	245	usnic acid	0	0	0	0	0	0	0	0	0	0	0	0	1	0	0
KF549591	Clade A	Ramalina menziesii	Ramalina	Ramalinaceae	Baja California, Coastal chaparral	30.1266	-115.7578	155	corticolous	Nearctic	NORTH AMERICAN DESERt	191	163	60	3905	335	65	270	147	212	249	147	148	28	0	79	79	3	12	79	usnic acid	0	0	0	0	0	0	0	0	0	0	0	0	1	0	0
KF549592	Clade A	Ramalina menziesii	Ramalina	Ramalinaceae	California, Coastal woodland	36.3863	-121.8687	297	corticolous	Nearctic	Mediterranean California	120	123	62	2797	226	30	196	91	153	158	89	801	163	2	90	434	8	14	427	usnic acid	0	0	0	0	0	0	0	0	0	0	0	0	1	0	0
KF549593	Clade A	Ramalina menziesii	Ramalina	Ramalinaceae	California, Oak woodland	38.2668	-120.5027	670	corticolous	Nearctic	Mediterranean California	138	150	46	6325	331	5	326	64	221	222	64	1075	193	4	80	525	20	30	525	usnic acid	0	0	0	0	0	0	0	0	0	0	0	0	1	0	0
KF549594	Clade A	Ramalina menziesii	Ramalina	Ramalinaceae	California, Oak woodland	38.2668	-120.5027	670	corticolous	Nearctic	Mediterranean California	138	150	46	6325	331	5	326	64	221	222	64	1075	193	4	80	525	20	30	525	usnic acid	0	0	0	0	0	0	0	0	0	0	0	0	1	0	0
KF549595	Clade A	Ramalina menziesii	Ramalina	Ramalinaceae	California, Oak woodland	37.3577	-121.7472	540	corticolous	Nearctic	Mediterranean California	143	141	49	5110	310	25	285	83	208	211	83	651	128	2	85	338	9	15	338	usnic acid	0	0	0	0	0	0	0	0	0	0	0	0	1	0	0
KF549596	Clade A	Ramalina menziesii	Ramalina	Ramalinaceae	California, Oak woodland	34.6867	-120.0423	350	corticolous	Nearctic	Mediterranean California	149	133	55	3758	279	38	241	109	195	200	105	501	102	0	94	291	2	9	270	usnic acid	0	0	0	0	0	0	0	0	0	0	0	0	1	0	0
KF549597	Clade A	Ramalina menziesii	Ramalina	Ramalinaceae	California, Oak woodland	34.6867	-120.0423	350	corticolous	Nearctic	Mediterranean California	149	133	55	3758	279	38	241	109	195	200	105	501	102	0	94	291	2	9	270	usnic acid	0	0	0	0	0	0	0	0	0	0	0	0	1	0	0
KF549598	Clade A	Ramalina menziesii	Ramalina	Ramalinaceae	California, Oak woodland	34.6867	-120.0423	350	corticolous	Nearctic	Mediterranean California	149	133	55	3758	279	38	241	109	195	200	105	501	102	0	94	291	2	9	270	usnic acid	0	0	0	0	0	0	0	0	0	0	0	0	1	0	0
KF549599	Clade A	Ramalina menziesii	Ramalina	Ramalinaceae	Oregon, Broad-leaved forest	44.3567	-123.2930	89	corticolous	Nearctic	MARINE WEST COAST FORE	113	116	44	5153	272	9	263	54	179	181	50	1135	201	12	68	562	66	72	518	usnic acid	0	0	0	0	0	0	0	0	0	0	0	0	1	0	0
KF549600	Clade A	Ramalina menziesii	Ramalina	Ramalinaceae	California, Oak woodland	37.1260	-121.7067	171	corticolous	Nearctic	Mediterranean California	149	146	53	4457	299	26	273	92	203	206	92	536	111	1	90	286	5	11	286	usnic acid	0	0	0	0	0	0	0	0	0	0	0	0	1	0	0
KF549601	Clade A	Ramalina menziesii	Ramalina	Ramalinaceae	California, Oak woodland	34.6867	-120.0423	350	corticolous	Nearctic	Mediterranean California	149	133	55	3758	279	38	241	109	195	200	105	501	102	0	94	291	2	9	270	usnic acid	0	0	0	0	0	0	0	0	0	0	0	0	1	0	0
KF549602	Clade A	Ramalina menziesii	Ramalina	Ramalinaceae	California, Oak woodland	38.4879	-122.1485	243	corticolous	Nearctic	Mediterranean California	151	150	48	5616	331	23	308	82	222	222	82	740	163	1	91	410	7	7	410	usnic acid	0	0	0	0	0	0	0	0	0	0	0	0	1	0	0
KF549603	Clade A	Ramalina menziesii	Ramalina	Ramalinaceae	California, Oak woodland	36.0437	-121.0753	323	corticolous	Nearctic	Mediterranean California	142	175	59	4227	301	8	293	98	194	196	90	288	57	0	86	157	2	7	154	usnic acid	0	0	0	0	0	0	0	0	0	0	0	0	1	0	0
KF549604	Clade A	Ramalina menziesii	Ramalina	Ramalinaceae	California, Oak woodland	39.3878	-123.3455	438	corticolous	Nearctic	Mediterranean California	121	161	55	4572	293	1	292	70	180	182	67	1273	246	2	86	678	16	32	662	usnic acid	0	0	0	0	0	0	0	0	0	0	0	0	1	0	0
KF549605	Clade A	Ramalina menziesii	Ramalina	Ramalinaceae	California, Coniferous forest	38.0921	-122.9200	50	corticolous	Nearctic	Mediterranean California	129	114	59	2785	232	41	191	97	158	163	93	963	205	2	89	523	12	19	521	usnic acid	0	0	0	0	0	0	0	0	0	0	0	0	1	0	0
KF549606	Clade A	Ramalina menziesii	Ramalina	Ramalinaceae	California, Oak woodland	38.2668	-120.5027	670	corticolous	Nearctic	Mediterranean California	138	150	46	6325	331	5	326	64	221	222	64	1075	193	4	80	525	20	30	525	usnic acid	0	0	0	0	0	0	0	0	0	0	0	0	1	0	0
KF549607	Clade A	Ramalina menziesii	Ramalina	Ramalinaceae	California, Oak woodland	34.6867	-120.0423	350	corticolous	Nearctic	Mediterranean California	149	133	55	3758	279	38	241	109	195	200	105	501	102	0	94	291	2	9	270	usnic acid	0	0	0	0	0	0	0	0	0	0	0	0	1	0	0
KF549608	Clade A	Ramalina menziesii	Ramalina	Ramalinaceae	California, Oak woodland	37.0633	-121.1975	358	corticolous	Nearctic	Mediterranean California	154	153	47	5802	338	16	322	81	227	228	81	349	67	1	82	179	5	11	179	usnic acid	0	0	0	0	0	0	0	0	0	0	0	0	1	0	0
KF549609	Clade A	Ramalina menziesii	Ramalina	Ramalinaceae	California, Coastal woodland	34.0658	-118.9113	180	corticolous	Nearctic	Mediterranean California	155	118	55	3398	270	57	213	119	195	203	118	475	104	0	98	275	3	9	271	usnic acid	0	0	0	0	0	0	0	0	0	0	0	0	1	0	0
KF549610	Clade A	Ramalina menziesii	Ramalina	Ramalinaceae	California, Oak woodland	36.0437	-121.0753	323	corticolous	Nearctic	Mediterranean California	142	175	59	4227	301	8	293	98	194	196	90	288	57	0	86	157	2	7	154	usnic acid	0	0	0	0	0	0	0	0	0	0	0	0	1	0	0
KF549611	Clade A	Ramalina menziesii	Ramalina	Ramalinaceae	British Columbia, Broad-leaved forest	48.6608	-123.4500	10	corticolous	Nearctic	MARINE WEST COAST FORE	95	84	40	4483	214	6	208	45	154	154	41	1053	180	20	67	528	72	72	466	usnic acid	0	0	0	0	0	0	0	0	0	0	0	0	1	0	0
KF549612	Clade A	Ramalina menziesii	Ramalina	Ramalinaceae	California, Oak woodland	38.9878	-122.6115	437	corticolous	Nearctic	Mediterranean California	137	171	48	6215	341	-8	349	63	219	219	63	735	155	1	88	401	10	10	401	usnic acid	0	0	0	0	0	0	0	0	0	0	0	0	1	0	0
KF549613	Clade A	Ramalina menziesii	Ramalina	Ramalinaceae	California, Oak woodland	38.2646	-121.4395	2	corticolous	Nearctic	Mediterranean California	156	145	47	5725	331	27	304	82	226	226	82	420	89	1	85	223	6	6	223	usnic acid	0	0	0	0	0	0	0	0	0	0	0	0	1	0	0
KF549614	Clade A	Ramalina menziesii	Ramalina	Ramalinaceae	California, Oak woodland	35.9765	-121.3378	400	corticolous	Nearctic	Mediterranean California	124	156	61	3541	265	12	253	85	167	172	84	514	98	1	89	271	5	11	270	usnic acid	0	0	0	0	0	0	0	0	0	0	0	0	1	0	0
KF549615	Clade A	Ramalina menziesii	Ramalina	Ramalinaceae	California, Oak woodland	34.6867	-120.0423	350	corticolous	Nearctic	Mediterranean California	149	133	55	3758	279	38	241	109	195	200	105	501	102	0	94	291	2	9	270	usnic acid	0	0	0	0	0	0	0	0	0	0	0	0	1	0	0
KF549616	Clade A	Ramalina menziesii	Ramalina	Ramalinaceae	California, Oak woodland	34.6867	-120.0423	350	corticolous	Nearctic	Mediterranean California	149	133	55	3758	279	38	241	109	195	200	105	501	102	0	94	291	2	9	270	usnic acid	0	0	0	0	0	0	0	0	0	0	0	0	1	0	0
KF549617	Clade A	Ramalina menziesii	Ramalina	Ramalinaceae	California, Oak woodland	38.8320	-123.0102	104	corticolous	Nearctic	Mediterranean California	146	151	52	4736	314	24	290	92	206	206	88	1047	221	2	89	568	12	22	567	usnic acid	0	0	0	0	0	0	0	0	0	0	0	0	1	0	0
KF549618	Clade A	Ramalina menziesii	Ramalina	Ramalinaceae	California, Coastal woodland	37.3622	-122.3908	17	corticolous	Nearctic	Mediterranean California	128	102	59	2397	217	46	171	102	154	159	98	712	138	3	84	358	13	17	358	usnic acid	0	0	0	0	0	0	0	0	0	0	0	0	1	0	0
KF549619	Clade A	Ramalina menziesii	Ramalina	Ramalinaceae	California, Oak woodland	36.4966	-121.1425	301	corticolous	Nearctic	Mediterranean California	146	187	55	5068	339	4	335	93	211	213	86	385	69	1	84	205	5	12	194	usnic acid	0	0	0	0	0	0	0	0	0	0	0	0	1	0	0
KF549620	Clade A	Ramalina menziesii	Ramalina	Ramalinaceae	California, Oak woodland	36.1017	-121.1451	216	corticolous	Nearctic	Mediterranean California	140	174	60	4075	296	9	287	97	190	193	90	332	64	1	88	179	3	9	175	usnic acid	0	0	0	0	0	0	0	0	0	0	0	0	1	0	0
KF549621	Clade A	Ramalina menziesii	Ramalina	Ramalinaceae	Washington, Coniferous forest	48.1607	-123.7065	9	corticolous	Nearctic	MARINE WEST COAST FORE	91	86	40	4400	213	3	210	40	147	148	37	1418	239	25	65	687	92	117	629	usnic acid	0	0	0	0	0	0	0	0	0	0	0	0	1	0	0
KF549622	Clade A	Ramalina menziesii	Ramalina	Ramalinaceae	Alaska, Coniferous forest	57.9502	-134.9323	10	corticolous	Nearctic	MARINE WEST COAST FORE	47	68	30	5438	164	-60	224	52	70	117	-21	1547	237	75	37	591	240	337	367	usnic acid	0	0	0	0	0	0	0	0	0	0	0	0	1	0	0
KF549623	Clade A	Ramalina menziesii	Ramalina	Ramalinaceae	California, Coniferous forest	40.4254	-123.9804	50	corticolous	Nearctic	Mediterranean California	123	106	51	3552	239	33	206	84	167	170	80	1468	271	3	82	757	28	42	749	usnic acid	0	0	0	0	0	0	0	0	0	0	0	0	1	0	0
KF549624	Clade A	Ramalina menziesii	Ramalina	Ramalinaceae	British Columbia, Coniferous forest	53.5625	-131.9285	19	corticolous	Nearctic	MARINE WEST COAST FORE	75	60	31	4512	178	-11	189	51	113	136	21	1297	185	57	39	508	181	243	406	usnic acid	0	0	0	0	0	0	0	0	0	0	0	0	1	0	0
KF549625	Clade A	Ramalina menziesii	Ramalina	Ramalinaceae	California, Oak woodland	34.6867	-120.0423	350	corticolous	Nearctic	Mediterranean California	149	133	55	3758	279	38	241	109	195	200	105	501	102	0	94	291	2	9	270	usnic acid	0	0	0	0	0	0	0	0	0	0	0	0	1	0	0
KF549626	Clade A	Ramalina menziesii	Ramalina	Ramalinaceae	Oregon, Broad-leaved forest	44.3567	-123.2930	89	corticolous	Nearctic	MARINE WEST COAST FORE	113	116	44	5153	272	9	263	54	179	181	50	1135	201	12	68	562	66	72	518	usnic acid	0	0	0	0	0	0	0	0	0	0	0	0	1	0	0
KF549627	Clade A	Ramalina menziesii	Ramalina	Ramalinaceae	Oregon, Broad-leaved forest	44.7821	-123.2356	60	corticolous	Nearctic	MARINE WEST COAST FORE	111	122	45	5171	277	6	271	52	178	179	48	1179	209	12	70	586	64	68	552	usnic acid	0	0	0	0	0	0	0	0	0	0	0	0	1	0	0
KF549628	Clade A	Ramalina menziesii	Ramalina	Ramalinaceae	California, Oak woodland	36.0437	-121.0753	323	corticolous	Nearctic	Mediterranean California	142	175	59	4227	301	8	293	98	194	196	90	288	57	0	86	157	2	7	154	usnic acid	0	0	0	0	0	0	0	0	0	0	0	0	1	0	0
KF549629	Clade A	Ramalina menziesii	Ramalina	Ramalinaceae	California, Coniferous forest	40.4254	-123.9804	50	corticolous	Nearctic	Mediterranean California	123	106	51	3552	239	33	206	84	167	170	80	1468	271	3	82	757	28	42	749	usnic acid	0	0	0	0	0	0	0	0	0	0	0	0	1	0	0
KF549630	Clade A	Ramalina menziesii	Ramalina	Ramalinaceae	California, Oak woodland	39.3878	-123.3455	438	corticolous	Nearctic	Mediterranean California	121	161	55	4572	293	1	292	70	180	182	67	1273	246	2	86	678	16	32	662	usnic acid	0	0	0	0	0	0	0	0	0	0	0	0	1	0	0
KF549631	Clade A	Ramalina menziesii	Ramalina	Ramalinaceae	Oregon, Broad-leaved forest	43.9900	-123.1534	146	corticolous	Nearctic	MARINE WEST COAST FORE	110	118	44	5050	270	6	264	53	175	177	49	1254	210	13	65	605	77	80	548	usnic acid	0	0	0	0	0	0	0	0	0	0	0	0	1	0	0
KF549632	Clade A	Ramalina menziesii	Ramalina	Ramalinaceae	California, Oak woodland	34.6867	-120.0423	350	corticolous	Nearctic	Mediterranean California	149	133	55	3758	279	38	241	109	195	200	105	501	102	0	94	291	2	9	270	usnic acid	0	0	0	0	0	0	0	0	0	0	0	0	1	0	0
KF549633	Clade A	Ramalina menziesii	Ramalina	Ramalinaceae	Oregon, Broad-leaved forest	43.7992	-123.2225	198	corticolous	Nearctic	MARINE WEST COAST FORE	108	123	46	4985	270	3	267	52	173	174	48	1285	215	13	65	617	74	79	564	usnic acid	0	0	0	0	0	0	0	0	0	0	0	0	1	0	0
KF549634	Clade A	Ramalina menziesii	Ramalina	Ramalinaceae	British Columbia, Coniferous forest	48.8560	-123.2969	11	corticolous	Nearctic	MARINE WEST COAST FORE	98	84	39	4602	219	8	211	47	158	158	41	971	158	24	59	454	87	87	402	usnic acid	0	0	0	0	0	0	0	0	0	0	0	0	1	0	0
KF549635	Clade A	Ramalina menziesii	Ramalina	Ramalinaceae	California, Oak woodland	38.8320	-123.0102	104	corticolous	Nearctic	Mediterranean California	146	151	52	4736	314	24	290	92	206	206	88	1047	221	2	89	568	12	22	567	usnic acid	0	0	0	0	0	0	0	0	0	0	0	0	1	0	0
KF549636	Clade A	Ramalina menziesii	Ramalina	Ramalinaceae	California, Oak woodland	34.6867	-120.0423	350	corticolous	Nearctic	Mediterranean California	149	133	55	3758	279	38	241	109	195	200	105	501	102	0	94	291	2	9	270	usnic acid	0	0	0	0	0	0	0	0	0	0	0	0	1	0	0
KF549637	Clade A	Ramalina menziesii	Ramalina	Ramalinaceae	Washington, Coniferous forest	48.0409	-123.0268	2	corticolous	Nearctic	MARINE WEST COAST FORE	92	90	41	4587	220	1	219	40	151	151	36	815	130	22	52	358	86	86	328	usnic acid	0	0	0	0	0	0	0	0	0	0	0	0	1	0	0
KF549638	Clade A	Ramalina menziesii	Ramalina	Ramalinaceae	California, Oak woodland	36.2698	-121.4434	262	corticolous	Nearctic	Mediterranean California	134	156	61	3470	271	19	252	96	176	180	93	505	96	1	87	271	5	11	266	usnic acid	0	0	0	0	0	0	0	0	0	0	0	0	1	0	0
KF549639	Clade A	Ramalina menziesii	Ramalina	Ramalinaceae	California, Oak woodland	37.1260	-121.7067	171	corticolous	Nearctic	Mediterranean California	149	146	53	4457	299	26	273	92	203	206	92	536	111	1	90	286	5	11	286	usnic acid	0	0	0	0	0	0	0	0	0	0	0	0	1	0	0
KF549640	Clade A	Ramalina menziesii	Ramalina	Ramalinaceae	California, Oak woodland	37.1260	-121.7067	171	corticolous	Nearctic	Mediterranean California	149	146	53	4457	299	26	273	92	203	206	92	536	111	1	90	286	5	11	286	usnic acid	0	0	0	0	0	0	0	0	0	0	0	0	1	0	0
KF549641	Clade A	Ramalina menziesii	Ramalina	Ramalinaceae	California, Oak woodland	37.1260	-121.7067	171	corticolous	Nearctic	Mediterranean California	149	146	53	4457	299	26	273	92	203	206	92	536	111	1	90	286	5	11	286	usnic acid	0	0	0	0	0	0	0	0	0	0	0	0	1	0	0
KF549642	Clade A	Ramalina menziesii	Ramalina	Ramalinaceae	California, Oak woodland	38.4519	-122.6337	107	corticolous	Nearctic	Mediterranean California	140	148	55	4342	290	25	265	86	192	194	86	947	206	2	91	526	11	18	526	usnic acid	0	0	0	0	0	0	0	0	0	0	0	0	1	0	0
KF549643	Clade A	Ramalina menziesii	Ramalina	Ramalinaceae	California, Oak woodland	36.2698	-121.4434	262	corticolous	Nearctic	Mediterranean California	134	156	61	3470	271	19	252	96	176	180	93	505	96	1	87	271	5	11	266	usnic acid	0	0	0	0	0	0	0	0	0	0	0	0	1	0	0
KF549644	Clade A	Ramalina menziesii	Ramalina	Ramalinaceae	California, Oak woodland	34.6867	-120.0423	350	corticolous	Nearctic	Mediterranean California	149	133	55	3758	279	38	241	109	195	200	105	501	102	0	94	291	2	9	270	usnic acid	0	0	0	0	0	0	0	0	0	0	0	0	1	0	0
KF549645	Clade A	Ramalina menziesii	Ramalina	Ramalinaceae	California, Oak woodland	37.3246	-121.6679	660	corticolous	Nearctic	Mediterranean California	143	144	49	5139	312	23	289	83	209	212	83	639	127	2	86	333	9	14	333	usnic acid	0	0	0	0	0	0	0	0	0	0	0	0	1	0	0
KF549646	Clade A	Ramalina menziesii	Ramalina	Ramalinaceae	California, Oak woodland	38.9878	-122.6115	437	corticolous	Nearctic	Mediterranean California	137	171	48	6215	341	-8	349	63	219	219	63	735	155	1	88	401	10	10	401	usnic acid	0	0	0	0	0	0	0	0	0	0	0	0	1	0	0
KF549647	Clade A	Ramalina menziesii	Ramalina	Ramalinaceae	Oregon, Broad-leaved forest	44.3171	-123.2974	89	corticolous	Nearctic	MARINE WEST COAST FORE	112	116	43	5166	271	7	264	53	179	180	49	1164	206	12	68	577	68	74	531	usnic acid	0	0	0	0	0	0	0	0	0	0	0	0	1	0	0
KF549648	Clade A	Ramalina menziesii	Ramalina	Ramalinaceae	British Columbia, Coniferous forest	49.0727	-125.7648	10	corticolous	Nearctic	MARINE WEST COAST FORE	92	74	43	3586	187	15	172	55	137	140	50	3217	441	76	51	1298	284	320	1226	usnic acid	0	0	0	0	0	0	0	0	0	0	0	0	1	0	0
KF549649	Clade A	Ramalina menziesii	Ramalina	Ramalinaceae	California, Oak woodland	36.4213	-121.6126	333	corticolous	Nearctic	Mediterranean California	128	144	60	3483	261	21	240	90	170	175	89	637	124	2	88	342	7	13	339	usnic acid	0	0	0	0	0	0	0	0	0	0	0	0	1	0	0
KF549650	Clade A	Ramalina menziesii	Ramalina	Ramalinaceae	California, Oak woodland	35.9765	-121.3378	400	corticolous	Nearctic	Mediterranean California	124	156	61	3541	265	12	253	85	167	172	84	514	98	1	89	271	5	11	270	usnic acid	0	0	0	0	0	0	0	0	0	0	0	0	1	0	0
KF549651	Clade A	Ramalina menziesii	Ramalina	Ramalinaceae	California, Oak woodland	38.0496	-120.6308	453	corticolous	Nearctic	Mediterranean California	148	157	46	6372	348	10	338	72	231	232	72	739	138	2	82	368	11	18	368	usnic acid	0	0	0	0	0	0	0	0	0	0	0	0	1	0	0
KF549652	Clade A	Ramalina menziesii	Ramalina	Ramalinaceae	California, Oak woodland	37.8982	-122.2099	97	corticolous	Nearctic	Mediterranean California	141	109	53	3690	252	47	205	95	183	188	95	715	148	1	87	375	9	13	375	usnic acid	0	0	0	0	0	0	0	0	0	0	0	0	1	0	0
KF549653	Clade A	Ramalina menziesii	Ramalina	Ramalinaceae	California, Oak woodland	36.7907	-121.4568	642	corticolous	Nearctic	Mediterranean California	140	157	55	4479	301	17	284	92	196	200	87	492	96	2	86	258	7	12	258	usnic acid	0	0	0	0	0	0	0	0	0	0	0	0	1	0	0
KF549654	Clade A	Ramalina menziesii	Ramalina	Ramalinaceae	California, Oak woodland	38.4519	-122.6337	107	corticolous	Nearctic	Mediterranean California	140	148	55	4342	290	25	265	86	192	194	86	947	206	2	91	526	11	18	526	usnic acid	0	0	0	0	0	0	0	0	0	0	0	0	1	0	0
KF549655	Clade A	Ramalina menziesii	Ramalina	Ramalinaceae	California, Oak woodland	34.6867	-120.0423	350	corticolous	Nearctic	Mediterranean California	149	133	55	3758	279	38	241	109	195	200	105	501	102	0	94	291	2	9	270	usnic acid	0	0	0	0	0	0	0	0	0	0	0	0	1	0	0
KF549656	Clade A	Ramalina menziesii	Ramalina	Ramalinaceae	California, Oak woodland	36.2698	-121.4434	262	corticolous	Nearctic	Mediterranean California	134	156	61	3470	271	19	252	96	176	180	93	505	96	1	87	271	5	11	266	usnic acid	0	0	0	0	0	0	0	0	0	0	0	0	1	0	0
KF549657	Clade A	Ramalina menziesii	Ramalina	Ramalinaceae	California, Oak woodland	38.4879	-122.1485	243	corticolous	Nearctic	Mediterranean California	151	150	48	5616	331	23	308	82	222	222	82	740	163	1	91	410	7	7	410	usnic acid	0	0	0	0	0	0	0	0	0	0	0	0	1	0	0
KF549658	Clade A	Ramalina menziesii	Ramalina	Ramalinaceae	California, Oak woodland	34.7341	-120.2803	203	corticolous	Nearctic	Mediterranean California	145	127	60	2951	253	43	210	113	179	185	110	437	87	0	92	251	2	8	232	usnic acid	0	0	0	0	0	0	0	0	0	0	0	0	1	0	0
KF549659	Clade A	Ramalina menziesii	Ramalina	Ramalinaceae	Baja California Sur, Desert	27.5093	-114.3201	233	corticolous	Nearctic	NORTH AMERICAN DESERt	197	159	61	3594	337	80	257	155	196	249	155	106	17	0	71	49	2	22	49	usnic acid	0	0	0	0	0	0	0	0	0	0	0	0	1	0	0
MN832485	Clade A	Umbilicaria phaea	Umbilicaria	Umbilicariaceae	North America, California, oak-pine woodland, S-facing slopes	38.0839	-120.4841	604	Saxicolous	Nearctic	Mediterranean California	143	159	46	6397	342	3	339	67	226	227	67	893	166	2	82	445	14	21	445	gyrophoric acid	0	0	0	0	0	0	0	0	0	1	0	0	0	0	0
MN832487	Clade A	Umbilicaria phaea	Umbilicaria	Umbilicariaceae	North America, California, oak-pine woodland, S-facing slopes	38.0839	-120.4841	604	Saxicolous	Nearctic	Mediterranean California	143	159	46	6397	342	3	339	67	226	227	67	893	166	2	82	445	14	21	445	gyrophoric acid	0	0	0	0	0	0	0	0	0	1	0	0	0	0	0
MN832488	Clade A	Umbilicaria phaea	Umbilicaria	Umbilicariaceae	North America, California, oak-pine woodland, S-facing slopes	38.0840	-120.4842	604	Saxicolous	Nearctic	Mediterranean California	143	159	46	6397	342	3	339	67	226	227	67	893	166	2	82	445	14	21	445	gyrophoric acid	0	0	0	0	0	0	0	0	0	1	0	0	0	0	0
MN832489	Clade A	Umbilicaria phaea	Umbilicaria	Umbilicariaceae	North America, California, Common. Chaparral	33.4210	-116.4605	912	Saxicolous	Nearctic	Mediterranean California	160	163	48	6339	351	13	338	95	217	245	86	340	57	2	64	161	22	47	154	gyrophoric acid	0	0	0	0	0	0	0	0	0	1	0	0	0	0	0
MN832492	Clade A	Umbilicaria phaea	Umbilicaria	Umbilicariaceae	North America, California, Common. Chaparral	33.4210	-116.4605	912	Saxicolous	Nearctic	Mediterranean California	160	163	48	6339	351	13	338	95	217	245	86	340	57	2	64	161	22	47	154	gyrophoric acid	0	0	0	0	0	0	0	0	0	1	0	0	0	0	0
MN832494	Clade A	Umbilicaria phaea	Umbilicaria	Umbilicariaceae	North America, California, pine-dominated woodland	38.1989	-120.3645	975	Saxicolous	Nearctic	Mediterranean California	134	149	46	6307	324	1	323	61	217	218	61	1087	195	4	80	532	21	30	532	gyrophoric acid	0	0	0	0	0	0	0	0	0	1	0	0	0	0	0
LC431560	Clade A	Ramalina conduplicans	Ramalina	Ramalinaceae	Nagano, Japan, riverside forest near the Oguro River	35.83	137.86	1893	corticolous	Palearctic	Temperate broadleaf and mixed forests	39	86	25	8567	205	-126	331	144	-71	147	-71	2107	288	64	50	856	205	853	205	usnic acid, salazinic acid, sekikaic acid	0	0	0	0	0	1	0	0	1	0	0	0	1	0	0
LC431561	Clade A	Ramalina dilacerata	Ramalina	Ramalinaceae	Nagano, Japan, riverside forest near the Oguro River	35.82	137.87	1893	corticolous	Palearctic	Temperate broadleaf and mixed forests	39	86	25	8567	205	-126	331	144	-71	147	-71	2107	288	64	50	856	205	853	205	usnic acid, divaricatic acid	0	0	0	0	0	1	0	0	0	0	0	0	1	0	0
LC431562	Clade A	Ramalina dilacerata	Ramalina	Ramalinaceae	Nagano, Japan, riverside forest near the Oguro River	35.83	137.88	1893	corticolous	Palearctic	Temperate broadleaf and mixed forests	77	99	28	8605	250	-94	344	184	-33	186	-33	1740	245	52	49	698	169	687	169	usnic acid, divaricatic acid	0	0	0	0	0	1	0	0	0	0	0	0	1	0	0
MT127636	Clade A	Xanthoparmelia hypopsila	Xanthoparmelia	Parmeliaceae	Kenya, Central, Mt. Kenya, Sirimon track	-0.083	37.3	4078	NA	Afrotopical	Tropical and subtropical moist broadleaf forests	67	112	77	806	147	2	145	75	57	77	55	1716	279	60	54	665	242	538	251	usnic acid, stictic acid complex, norstictic acid	0	0	0	0	0	0	0	0	1	0	0	0	1	0	0
MT127637	Clade A	Xanthoparmelia salkiboensis	Xanthoparmelia	Parmeliaceae	Kenya, Central, Mt. Kenya, Sirimon track	-0.083	37.3	4078	NA	Afrotopical	Tropical and subtropical moist broadleaf forests	67	112	77	806	147	2	145	75	57	77	55	1716	279	60	54	665	242	538	251	usnic acid, salazinic acid, norstictic acid, protocetraric acid	0	0	0	0	0	0	0	0	1	0	0	0	1	0	0
MT127638	Clade A	Xanthoparmelia hypopsila	Xanthoparmelia	Parmeliaceae	Kenya, Western, Mt. Elgon National Park	1.1	34.6	3780	NA	Afrotopical	Tropical and subtropical moist broadleaf forests	75	103	79	654	149	19	130	66	80	83	66	1754	252	57	37	601	213	271	592	usnic acid, stictic acid complex, norstictic acid	0	0	0	0	0	0	0	0	1	0	0	0	1	0	0
MT127639	Clade A	Xanthoparmelia tinctina	Xanthoparmelia	Parmeliaceae	Kenya, Western, Mt. Elgon National Park	1.1	34.6	3780	NA	Afrotopical	Tropical and subtropical moist broadleaf forests	75	103	79	654	149	19	130	66	80	83	66	1754	252	57	37	601	213	271	592	usnic acid, salazinic acid, norstictic acid not constant	0	0	0	0	0	0	0	0	1	0	0	0	1	0	0
MT127640	Clade A	Hypotrachyna producta	Hypotrachyna	Parmeliaceae	Kenya, Western, Mt. Elgon National Park	1.083	34.6167	3472	NA	Afrotopical	Tropical and subtropical moist broadleaf forests	95	109	80	678	172	36	136	86	100	104	86	1704	250	51	39	598	194	250	590	atranorin, anziaic acid	0	1	0	0	0	0	1	0	0	0	0	0	0	0	0
MT127641	Clade A	Hypotrachyna (=Everniastrum) catawbiense	Hypotrachyna	Parmeliaceae	Kenya, Central, Aberdares National Park	-0.5166667	36.7167	2923	NA	Afrotopical	Tropical and subtropical moist broadleaf forests	107	125	77	847	192	31	161	116	108	116	95	1761	299	55	53	733	226	552	293	atranorin, protolichesterinic acid, gyrophoric acid	0	0	0	0	0	0	1	0	0	1	0	0	0	0	0
MT127642	Clade A	Hypotrachyna rockii	Hypotrachyna	Parmeliaceae	Kenya, Western, Mt. Elgon National Park	1.083	34.6167	3472	NA	Afrotopical	Tropical and subtropical moist broadleaf forests	95	109	80	678	172	36	136	86	100	104	86	1704	250	51	39	598	194	250	590	atranorin, evernic acid, lecanoric acid	0	0	0	0	0	1	1	0	0	1	0	0	0	0	0
MT127643	Clade A	Punctelia reddenda	Punctelia	Parmeliaceae	Kenya, Central, Aberdares National Park	-0.467	36.7167	2947	NA	Afrotopical	Tropical and subtropical moist broadleaf forests	104	124	77	833	189	29	160	113	105	113	92	1750	289	55	52	719	219	547	297	atranorin, fatty acids	0	1	0	0	0	0	1	0	0	0	0	0	0	0	0
MT127645	Clade A	Parmotrema tinctorum	Parmotrema	Parmeliaceae	Kenya, Western, Mt. Elgon National Park	1.083	34.6167	3650	NA	Afrotopical	Tropical and subtropical moist broadleaf forests	95	109	80	678	172	36	136	86	100	104	86	1704	250	51	39	598	194	250	590	atranorin, lecanoric acid	0	0	0	0	0	1	1	0	0	0	0	0	0	0	0
MT127646	Clade A	Parmotrema tinctorum	Parmotrema	Parmeliaceae	Kenya, Western, Mt. Elgon National Park	1.1	34.6167	3670	NA	Afrotopical	Tropical and subtropical moist broadleaf forests	75	103	79	654	149	19	130	66	80	83	66	1754	252	57	37	601	213	271	592	atranorin, lecanoric acid	0	0	0	0	0	1	1	0	0	0	0	0	0	0	0
MT127647	Clade A	Omphalodina pseudistera	Omphalodina	Lecanoraceae	Kenya, Eastern, Mwingi, Mumoni Hill	-0.53	38	1320	NA	Afrotopical	Tropical and subtropical moist broadleaf forests	204	157	80	1180	303	107	196	209	186	216	186	934	268	3	109	472	13	356	13	atranorin, 2'-O-methylperlatolic acid	0	0	0	0	0	1	1	0	0	0	0	0	0	0	0
MT127648	Clade A	Xanthoparmelia subramigera	Xanthoparmelia	Parmeliaceae	Kenya, Coast, Kiboko, KARI ranch near Chyulu	-2.067	37.4	1352	NA	Afrotopical	Tropical and subtropical moist broadleaf forests	205	124	73	1278	293	125	168	209	188	219	185	791	188	2	88	348	14	311	19	usnic acid, fumarprotocetraric acid, other substances not constant	0	0	0	0	0	0	0	0	1	0	0	0	1	0	0
MT127650	Clade A	Xanthoparmelia salkiboensis	Xanthoparmelia	Parmeliaceae	Kenya, Central, Mt. Kenya, Sirimon track	-0.083	37.3	4078	NA	Afrotopical	Tropical and subtropical moist broadleaf forests	67	112	77	806	147	2	145	75	57	77	55	1716	279	60	54	665	242	538	251	usnic acid, salazinic acid, norstictic acid, protocetraric acid	0	0	0	0	0	0	0	0	1	0	0	0	1	0	0
MT127654	Clade A	Hypotrachyna leiophylla	Hypotrachyna	Parmeliaceae	Kenya, Coast, Ngangao Forest	-3.3666667	38.35	1900	NA	Afrotopical	Tropical and subtropical moist broadleaf forests	185	104	68	1492	266	115	151	190	165	203	165	1200	249	14	81	524	54	295	54	atranorin, skyrin, uknown	0	0	1	0	0	0	1	0	0	0	0	0	0	0	0
MT127655	Clade A	Hypotrachyna afrorevoluta	Hypotrachyna	Parmeliaceae	Kenya, Central, Aberdares National Park	-0.5166667	36.7167	2923	NA	Afrotopical	Tropical and subtropical moist broadleaf forests	107	125	77	847	192	31	161	116	108	116	95	1761	299	55	53	733	226	552	293	atranorin, gyrophoric acid	0	0	0	0	0	0	1	0	0	1	0	0	0	0	0
MT127656	Clade A	Hypotrachyna afrorevoluta	Hypotrachyna	Parmeliaceae	Kenya, Central, Aberdares National Park	-0.5166667	36.7167	2923	NA	Afrotopical	Tropical and subtropical moist broadleaf forests	107	125	77	847	192	31	161	116	108	116	95	1761	299	55	53	733	226	552	293	atranorin, gyrophoric acid	0	0	0	0	0	0	1	0	0	1	0	0	0	0	0
MT127657	Clade A	Parmotrema bangii	Parmotrema	Parmeliaceae	Kenya, Western, Bukusu District, Mt. Elgon Forest	0.93	34.63	2537	NA	Afrotopical	Tropical and subtropical moist broadleaf forests	140	129	84	656	225	72	153	132	145	148	131	1624	224	42	42	552	168	220	546	atranorin, stictic acid	0	0	0	0	0	0	1	0	1	0	0	0	0	0	0
MT127659	Clade A	Hypotrachyna revoluta	Hypotrachyna	Parmeliaceae	Kenya, Western, Mt. Elgon National Park	1.083	34.6167	3472	NA	Afrotopical	Tropical and subtropical moist broadleaf forests	95	109	80	678	172	36	136	86	100	104	86	1704	250	51	39	598	194	250	590	atranorin, gyrophoric acid	0	0	0	0	0	0	1	0	0	1	0	0	0	0	0
MN396904	Clade A	Glaucomaria carpinea s.l.	Glaucomaria	Lecanoraceae	Poland: Bialowieza Forest	52.7625	23.8783	165	NA	Palearctic	Temperate broadleaf and mixed forests	69	85	27	8079	232	-78	310	170	-28	170	-37	583	78	29	31	213	95	213	107	atranorin, sordidone	0	0	0	1	0	0	1	0	0	0	0	0	0	0	0
KX120249	Clade A	Porpidia navarina	Porpidia	Lecideaceae	Chile: Tierra del Fuego, Isla Navarino, Cerro Bandera	-55.6166678	-68.06666666666666	305	Saxicolous	Neotropical	Temperate grasslands, savannas, and shrublands	39	77	52	2621	116	-30	146	42	22	72	4	890	91	52	16	257	170	228	214	stictic acid complex	0	0	0	0	0	0	0	0	1	0	0	0	0	0	0
KX120250	Clade A	Porpidia navarina	Porpidia	Lecideaceae	Chile: Patagonia Chilena, P.N. Torres del Paine	-55.6166679	-68.06666666666666	306	Saxicolous	Neotropical	Temperate grasslands, savannas, and shrublands	39	77	52	2621	116	-30	146	42	22	72	4	890	91	52	16	257	170	228	214	stictic acid complex	0	0	0	0	0	0	0	0	1	0	0	0	0	0	0
KX120251	Clade A	Porpidia navarina	Porpidia	Lecideaceae	Chile: Tierra del Fuego, Isla Navarino, Cerro Bandera	-55.6166680	-68.06666666666666	307	Saxicolous	Neotropical	Temperate grasslands, savannas, and shrublands	39	77	52	2621	116	-30	146	42	22	72	4	890	91	52	16	257	170	228	214	stictic acid complex	0	0	0	0	0	0	0	0	1	0	0	0	0	0	0
KX120252	Clade A	Porpidia navarina	Porpidia	Lecideaceae	Chile: Tierra del Fuego, Isla Navarino, Cerro Bandera	-55.6166681	-68.06666666666666	308	Saxicolous	Neotropical	Temperate grasslands, savannas, and shrublands	39	77	52	2621	116	-30	146	42	22	72	4	890	91	52	16	257	170	228	214	stictic acid complex	0	0	0	0	0	0	0	0	1	0	0	0	0	0	0
MG687502	Clade A	Chrysothrix candelaris	Chrysothrix	Chrysothricaceae	Sweden: Västmanland, Kungsör parish, 3 km NNW Kungsör town, Jägaråsen, E of dirt road, open, grazed deciduous forest	59.4468	16.079233333333335	20	corticolous	Palearctic	Boreal forests/taiga	62	79	26	7362	222	-71	293	147	2	160	-29	607	73	31	27	208	99	197	125	pulvinic acid derivates (calycin or pinastric acid)	0	0	0	0	0	0	0	0	0	0	1	0	0	0	0
MG687503	Clade A	Lecanographa amylacea	Lecanographa	Lecanographaceae	Sweden: Västmanland, Kungsör parish, 3 km NNW Kungsör town, Jägaråsen, E of dirt road, open, grazed deciduous forest	59.4468	16.079233333333335	20	corticolous	Palearctic	Boreal forests/taiga	62	79	26	7362	222	-71	293	147	2	160	-29	607	73	31	27	208	99	197	125	no substances	1	0	0	0	0	0	0	0	0	0	0	0	0	0	0
MG687504	Clade A	Chrysothrix candelaris	Chrysothrix	Chrysothricaceae	Sweden: Västmanland, Kungsör parish, 3 km NNW Kungsör town, Jägaråsen, E of dirt road, open, grazed deciduous forest	59.4468	16.079233333333335	20	corticolous	Palearctic	Boreal forests/taiga	62	79	26	7362	222	-71	293	147	2	160	-29	607	73	31	27	208	99	197	125	pulvinic acid derivates (calycin or pinastric acid)	0	0	0	0	0	0	0	0	0	0	1	0	0	0	0
MG687505	Clade A	Lecanographa amylacea	Lecanographa	Lecanographaceae	Sweden: Södermanland, Hölö parish, 1 km NW Tullgarn Castle, E of dirt road, in open, grazed, deciduous forest	59.4468333	16.07965	20	corticolous	Palearctic	Boreal forests/taiga	62	79	26	7362	222	-71	293	147	2	160	-29	607	73	31	27	208	99	197	125	no substances	1	0	0	0	0	0	0	0	0	0	0	0	0	0	0
MG687506	Clade A	Chrysothrix candelaris	Chrysothrix	Chrysothricaceae	Sweden: Södermanland, Hölö parish, 1 km NW Tullgarn Castle, E of dirt road, in open, grazed, deciduous forest	59.4468333	16.07965	20	corticolous	Palearctic	Boreal forests/taiga	62	79	26	7362	222	-71	293	147	2	160	-29	607	73	31	27	208	99	197	125	pulvinic acid derivates (calycin or pinastric acid)	0	0	0	0	0	0	0	0	0	0	1	0	0	0	0
MG687507	Clade A	Lecanographa amylacea	Lecanographa	Lecanographaceae	Sweden: Västmanland, Kungsör parish, 3 km NNW Kungsör town, Jägaråsen, E of dirt road, open, grazed deciduous forest	59.4479833	16.078516666666665	20	corticolous	Palearctic	Boreal forests/taiga	62	79	26	7362	222	-71	293	147	2	160	-29	607	73	31	27	208	99	197	125	no substances	1	0	0	0	0	0	0	0	0	0	0	0	0	0	0
MG687508	Clade A	Lecanographa amylacea	Lecanographa	Lecanographaceae	Sweden: Södermanland, Hölö parish, 1 km NW Tullgarn Castle, E of dirt road, in open, grazed, deciduous forest	59.4468333	16.07965	20	corticolous	Palearctic	Boreal forests/taiga	62	79	26	7362	222	-71	293	147	2	160	-29	607	73	31	27	208	99	197	125	no substances	1	0	0	0	0	0	0	0	0	0	0	0	0	0	0
MG687509	Clade A	Lecanographa amylacea	Lecanographa	Lecanographaceae	Sweden: Rytterne parish, 620m SW Tidö Castle, N the dirt road	59.5019833	16.4696	25	corticolous	Palearctic	Boreal forests/taiga	61	77	26	7395	220	-71	291	147	1	159	-31	574	72	28	30	204	90	194	113	no substances	1	0	0	0	0	0	0	0	0	0	0	0	0	0	0
MG687510	Clade A	Lecanographa amylacea	Lecanographa	Lecanographaceae	Sweden: Uppland, S of Uppsala, Alsike parish, 300 m NW of Krusenberg mansion, dense, grazed deciduous forest	59.7371167	17.643752777777777	15	corticolous	Palearctic	Boreal forests/taiga	60	69	24	7469	212	-69	281	146	-2	159	-33	546	70	27	31	195	85	185	112	no substances	1	0	0	0	0	0	0	0	0	0	0	0	0	0	0
MG687511	Clade A	Lecanographa amylacea	Lecanographa	Lecanographaceae	Sweden: Uppland, S of Uppsala, Alsike parish, 300 m NW of Krusenberg mansion, dense, grazed deciduous forest	59.7371167	17.643752777777777	15	corticolous	Palearctic	Boreal forests/taiga	60	69	24	7469	212	-69	281	146	-2	159	-33	546	70	27	31	195	85	185	112	no substances	1	0	0	0	0	0	0	0	0	0	0	0	0	0	0
MG687512	Clade A	Lecanographa amylacea	Lecanographa	Lecanographaceae	Sweden: Gotland, Fide parish, 1.2 km NNW Fide church, W of the road, the wooded meadow Fide annex	57.0832167	18.3098	10	corticolous	Palearctic	Boreal forests/taiga	75	55	23	6425	204	-30	234	87	16	160	-2	511	56	28	25	161	88	135	107	no substances	1	0	0	0	0	0	0	0	0	0	0	0	0	0	0
MG687513	Clade A	Lecanographa amylacea	Lecanographa	Lecanographaceae	Sweden: Gotland, Fide parish, 1.2 km NNW Fide church, W of the road, the wooded meadow Fide annex	57.0832167	18.3098	10	corticolous	Palearctic	Boreal forests/taiga	75	55	23	6425	204	-30	234	87	16	160	-2	511	56	28	25	161	88	135	107	no substances	1	0	0	0	0	0	0	0	0	0	0	0	0	0	0
KY066367	Clade A	Neoprotoparmelia badia isolate C	Neoprotoparmelia	Parmeliaceae	Spain	40.72248	-3.7352	989	NA	Palearctic	Mediterranean forests, woodlands, and shrub	113	103	35	6455	281	-6	287	71	199	200	36	496	58	15	31	159	68	72	134	lobaric acid	0	0	0	0	0	0	0	1	0	0	0	0	0	0	0
KY066368	Clade A	Neoprotoparmelia badia isolate C	Neoprotoparmelia	Parmeliaceae	Spain	40.72248	-3.7352	989	NA	Palearctic	Mediterranean forests, woodlands, and shrub	113	103	35	6455	281	-6	287	71	199	200	36	496	58	15	31	159	68	72	134	lobaric acid	0	0	0	0	0	0	0	1	0	0	0	0	0	0	0
KY066369	Clade A	Neoprotoparmelia badia isolate C	Neoprotoparmelia	Parmeliaceae	Spain	40.72248	-3.7352	989	NA	Palearctic	Mediterranean forests, woodlands, and shrub	113	103	35	6455	281	-6	287	71	199	200	36	496	58	15	31	159	68	72	134	lobaric acid	0	0	0	0	0	0	0	1	0	0	0	0	0	0	0
KY066370	Clade A	Neoprotoparmelia badia isolate C	Neoprotoparmelia	Parmeliaceae	Spain	40.72248	-3.7352	989	NA	Palearctic	Mediterranean forests, woodlands, and shrub	113	103	35	6455	281	-6	287	71	199	200	36	496	58	15	31	159	68	72	134	lobaric acid	0	0	0	0	0	0	0	1	0	0	0	0	0	0	0
KY066371	Clade A	Neoprotoparmelia badia isolate C	Neoprotoparmelia	Parmeliaceae	Spain	40.72248	-3.7352	989	NA	Palearctic	Mediterranean forests, woodlands, and shrub	113	103	35	6455	281	-6	287	71	199	200	36	496	58	15	31	159	68	72	134	lobaric acid	0	0	0	0	0	0	0	1	0	0	0	0	0	0	0
KY066372	Clade A	Neoprotoparmelia badia isolate C	Neoprotoparmelia	Parmeliaceae	Spain	40.72248	-3.7352	989	NA	Palearctic	Mediterranean forests, woodlands, and shrub	113	103	35	6455	281	-6	287	71	199	200	36	496	58	15	31	159	68	72	134	lobaric acid	0	0	0	0	0	0	0	1	0	0	0	0	0	0	0
KY066411	Clade A	Neoprotoparmelia memnonia	Neoprotoparmelia	Parmeliaceae	Norway	64.291	10.9792	380	NA	Palearctic	Tundra	39	65	29	5628	160	-63	223	46	62	114	-29	1253	144	64	23	394	228	289	334	lobaric acid	0	0	0	0	0	0	0	1	0	0	0	0	0	0	0
KR913193	Clade A	Xanthoparmelia stenophylla 'BM'	Xanthoparmelia	Parmeliaceae	Canada	51.8699	-120.0257	720	saxicolous	Nearctic	Northwestern Forested Mountains	45	115	30	8381	241	-134	375	-57	2	150	-65	613	65	32	19	181	110	173	167	usnic acid, salazinic acid	0	0	0	0	0	0	0	0	1	0	0	0	1	0	0
KR912361	Clade A	Rhizoplaca melanophthalma	Rhizoplaca	Lecanoraceae	USA	38.4243	-111.6446	2200	saxicolous	Nearctic	Northwestern Forested Mountains	60	175	42	8020	277	-134	411	158	-42	164	-42	242	39	12	38	97	39	85	39	usnic acid, other substances not constant	0	0	0	0	0	0	0	0	0	0	0	0	1	0	0
KR912362	Clade A	Rhizoplaca parilis	Rhizoplaca	Lecanoraceae	USA	38.5111	-111.4732	2883	saxicolous	Nearctic	Northwestern Forested Mountains	25	147	39	7684	226	-145	371	123	54	127	-68	453	56	23	22	144	86	126	108	usnic acid, psoromic acid, other substances not constant	0	0	0	0	0	0	0	0	1	0	0	0	1	0	0
KR912363	Clade A	Rhizoplaca polymorpha	Rhizoplaca	Lecanoraceae	USA	38.5079	-111.5505	2473	saxicolous	Nearctic	Northwestern Forested Mountains	47	162	41	7924	257	-138	395	145	79	151	-52	318	45	18	28	113	64	99	64	usnic acid, constipatic acid, dehydroconstipatic acid, 2’-O-demethylpsoromic acid, 2’-O-demethylsubpsoromic acid, psoromic acid not constant	0	1	0	0	0	0	0	0	1	0	0	0	1	0	0
KR912364	Clade A	Rhizoplaca porterii	Rhizoplaca	Lecanoraceae	USA	38.5111	-111.4732	2883	saxicolous	Nearctic	Northwestern Forested Mountains	25	147	39	7684	226	-145	371	123	54	127	-68	453	56	23	22	144	86	126	108	usnic acid, other substances not constant	0	0	0	0	0	0	0	0	0	0	0	0	1	0	0
KR912373	Clade A	Xanthoparmelia camtschadalis 'B1'	Xanthoparmelia	Parmeliaceae	USA	45.0536	-113.7065	1391	terricolous	Nearctic	Northwestern Forested Mountains	60	165	38	8809	297	-131	428	149	-31	173	-56	241	40	9	45	100	33	86	37	usnic acid, salazinic acid	0	0	0	0	0	0	0	0	1	0	0	0	1	0	0
KR912375	Clade A	Xanthoparmelia camtschadalis 'B1'	Xanthoparmelia	Parmeliaceae	USA	45.8385	-111.8674	1701	terricolous	Nearctic	Northwestern Forested Mountains	50	144	37	8058	262	-123	385	85	-50	156	-50	401	64	15	47	164	50	136	50	usnic acid, salazinic acid	0	0	0	0	0	0	0	0	1	0	0	0	1	0	0
KR912376	Clade A	Xanthoparmelia camtschadalis 'B1'	Xanthoparmelia	Parmeliaceae	USA	47.5048	-102.6341	626	terricolous	Nearctic	Great Plains	54	138	29	11438	289	-183	472	171	-99	196	-99	419	87	11	67	204	33	188	33	usnic acid, salazinic acid	0	0	0	0	0	0	0	0	1	0	0	0	1	0	0
KR912377	Clade A	Xanthoparmelia camtschadalis 'B2'	Xanthoparmelia	Parmeliaceae	Canada	55.1945	-123.2966	913	terricolous	Nearctic	Northwestern Forested Mountains	12	109	29	9091	205	-169	374	-96	12	125	-109	641	66	24	22	190	111	185	179	usnic acid, salazinic acid	0	0	0	0	0	0	0	0	1	0	0	0	1	0	0
KR912385	Clade A	Xanthoparmelia camtschadalis 'B2'	Xanthoparmelia	Parmeliaceae	USA	47.602	-103.4499	697	terricolous	Nearctic	Great Plains	60	143	30	11249	299	-172	471	175	-91	201	-91	386	79	9	66	190	30	170	30	usnic acid, salazinic acid	0	0	0	0	0	0	0	0	1	0	0	0	1	0	0
KR912395	Clade A	Xanthoparmelia chlorochroa 'C1'	Xanthoparmelia	Parmeliaceae	USA	45.0651	-103.3813	891	terricolous	Nearctic	Great Plains	71	148	32	10490	306	-145	451	177	-49	205	-67	415	81	9	66	205	33	166	33	usnic acid, salazinic acid, lobaric acid not constant	0	0	0	0	0	0	0	0	1	0	0	0	1	0	0
KR912396	Clade A	Xanthoparmelia chlorochroa 'C2'	Xanthoparmelia	Parmeliaceae	USA	45.0237	-113.919	1506	terricolous	Nearctic	Northwestern Forested Mountains	55	166	39	8695	291	-134	425	142	-35	166	-59	276	41	13	34	103	46	90	52	usnic acid, salazinic acid, lobaric acid not constant	0	0	0	0	0	0	0	0	1	0	0	0	1	0	0
KR912407	Clade A	Xanthoparmelia chlorochroa 'C3'	Xanthoparmelia	Parmeliaceae	USA	35.8083	-112.0325	1962	terricolous	Nearctic	Temperate Sierras	90	162	44	7343	290	-76	366	182	121	187	0	384	55	12	34	133	52	113	101	usnic acid, salazinic acid, lobaric acid not constant	0	0	0	0	0	0	0	0	1	0	0	0	1	0	0
KR912424	Clade A	Xanthoparmelia chlorochroa 'C4'	Xanthoparmelia	Parmeliaceae	USA	44.6812	-113.3623	1829	terricolous	Nearctic	Northwestern Forested Mountains	42	165	38	8738	276	-149	425	130	-51	154	-71	241	41	8	50	104	30	92	30	usnic acid, salazinic acid, lobaric acid not constant	0	0	0	0	0	0	0	0	1	0	0	0	1	0	0
KR912425	Clade A	Xanthoparmelia chlorochroa 'C4'	Xanthoparmelia	Parmeliaceae	USA	41.9494	-114.6819	1581	terricolous	Nearctic	North American Deserts	73	165	40	7925	303	-100	403	105	173	178	-26	264	37	14	27	89	50	62	61	usnic acid, salazinic acid, lobaric acid not constant	0	0	0	0	0	0	0	0	1	0	0	0	1	0	0
KR912435	Clade A	Xanthoparmelia chlorochroa 'E2'	Xanthoparmelia	Parmeliaceae	USA	44.4876	-112.8269	2325	terricolous	Nearctic	Northwestern Forested Mountains	15	154	37	8558	240	-167	407	100	-94	125	-94	356	50	19	32	129	64	116	64	usnic acid, salazinic acid, lobaric acid not constant	0	0	0	0	0	0	0	0	1	0	0	0	1	0	0
KR912437	Clade A	Xanthoparmelia chlorochroa 'E2'	Xanthoparmelia	Parmeliaceae	USA	38.2757	-111.6081	2326	terricolous	Nearctic	Northwestern Forested Mountains	57	167	41	7969	270	-132	402	156	-43	162	-43	272	43	15	36	106	49	91	49	usnic acid, salazinic acid, lobaric acid not constant	0	0	0	0	0	0	0	0	1	0	0	0	1	0	0
KR912440	Clade A	Xanthoparmelia chlorochroa 'E2'	Xanthoparmelia	Parmeliaceae	USA	43.5774	-109.7367	2246	terricolous	Nearctic	North American Deserts	26	158	41	7699	244	-138	382	59	-67	129	-67	324	43	15	32	117	51	100	51	usnic acid, salazinic acid, lobaric acid not constant	0	0	0	0	0	0	0	0	1	0	0	0	1	0	0
KR912441	Clade A	Xanthoparmelia chlorochroa 'E2'	Xanthoparmelia	Parmeliaceae	USA	43.5774	-109.737	2246	terricolous	Nearctic	North American Deserts	26	158	41	7699	244	-138	382	59	-67	129	-67	324	43	15	32	117	51	100	51	usnic acid, salazinic acid, lobaric acid not constant	0	0	0	0	0	0	0	0	1	0	0	0	1	0	0
KR912448	Clade A	Xanthoparmelia chlorochroa 'E3'	Xanthoparmelia	Parmeliaceae	USA	41.3769	-110.6621	2075	terricolous	Nearctic	Northwestern Forested Mountains	42	163	38	8883	275	-146	421	84	-71	157	-71	258	30	14	22	82	45	71	45	usnic acid, salazinic acid, lobaric acid not constant	0	0	0	0	0	0	0	0	1	0	0	0	1	0	0
KR912449	Clade A	Xanthoparmelia chlorochroa 'E3'	Xanthoparmelia	Parmeliaceae	USA	41.6257	-110.627	2189	terricolous	Nearctic	North American Deserts	33	164	38	8973	269	-155	424	75	-81	150	-81	276	31	16	19	85	53	75	53	usnic acid, salazinic acid, lobaric acid not constant	0	0	0	0	0	0	0	0	1	0	0	0	1	0	0
KR912450	Clade A	Xanthoparmelia chlorochroa 'E3'	Xanthoparmelia	Parmeliaceae	USA	41.8246	-110.7632	2044	terricolous	Nearctic	Northwestern Forested Mountains	32	173	39	9232	275	-167	442	79	-69	151	-88	268	31	15	22	85	50	72	50	usnic acid, salazinic acid, lobaric acid not constant	0	0	0	0	0	0	0	0	1	0	0	0	1	0	0
KR912453	Clade A	Xanthoparmelia chlorochroa 'FM'	Xanthoparmelia	Parmeliaceae	USA	46.8908	-101.4294	639	terricolous	Nearctic	Great Plains	54	139	29	11492	292	-179	471	171	-101	197	-101	437	83	11	63	205	34	194	34	usnic acid, salazinic acid, lobaric acid not constant	0	0	0	0	0	0	0	0	1	0	0	0	1	0	0
KR912456	Clade A	Xanthoparmelia chlorochroa 'G2'	Xanthoparmelia	Parmeliaceae	USA	38.9275	-106.2824	3580	terricolous	Nearctic	Northwestern Forested Mountains	-21	138	38	7725	166	-193	359	76	-6	80	-114	677	74	42	17	199	148	189	166	usnic acid, salazinic acid, lobaric acid not constant	0	0	0	0	0	0	0	0	1	0	0	0	1	0	0
KR912471	Clade A	Xanthoparmelia chlorochroa 'G2'	Xanthoparmelia	Parmeliaceae	USA	43.5916	-107.8383	1551	terricolous	Nearctic	North American Deserts	72	166	35	9737	317	-148	465	120	-52	201	-52	266	47	9	51	120	30	75	30	usnic acid, salazinic acid, lobaric acid not constant	0	0	0	0	0	0	0	0	1	0	0	0	1	0	0
KR912473	Clade A	Xanthoparmelia chlorochroa 'G2'	Xanthoparmelia	Parmeliaceae	USA	41.9526	-110.244	2032	terricolous	Nearctic	North American Deserts	34	176	38	9667	281	-181	462	82	-92	158	-92	212	29	10	35	75	31	66	31	usnic acid, salazinic acid, lobaric acid not constant	0	0	0	0	0	0	0	0	1	0	0	0	1	0	0
KR912474	Clade A	Xanthoparmelia chlorochroa 'G2'	Xanthoparmelia	Parmeliaceae	USA	42.937	-108.4622	1565	terricolous	Nearctic	North American Deserts	72	164	35	10189	317	-149	466	125	-62	202	-62	220	45	6	59	106	21	59	21	usnic acid, salazinic acid, lobaric acid not constant	0	0	0	0	0	0	0	0	1	0	0	0	1	0	0
KR912475	Clade A	Xanthoparmelia chlorochroa 'G2'	Xanthoparmelia	Parmeliaceae	USA	41.3239	-105.7434	2194	terricolous	Nearctic	North American Deserts	50	153	39	8283	267	-121	388	134	-52	160	-52	318	45	12	43	128	36	117	36	usnic acid, salazinic acid, lobaric acid not constant	0	0	0	0	0	0	0	0	1	0	0	0	1	0	0
KR912476	Clade A	Xanthoparmelia chlorochroa 'H1'	Xanthoparmelia	Parmeliaceae	USA	44.3323	-114.0501	1899	terricolous	Nearctic	Northwestern Forested Mountains	40	167	39	8684	273	-152	425	126	-13	150	-73	265	38	14	30	95	49	85	55	usnic acid, salazinic acid, lobaric acid not constant	0	0	0	0	0	0	0	0	1	0	0	0	1	0	0
KR912477	Clade A	Xanthoparmelia chlorochroa 'H1'	Xanthoparmelia	Parmeliaceae	USA	44.359	-114.0649	1880	terricolous	Nearctic	Northwestern Forested Mountains	40	167	39	8686	274	-151	425	127	-52	151	-72	263	38	13	32	95	48	85	52	usnic acid, salazinic acid, lobaric acid not constant	0	0	0	0	0	0	0	0	1	0	0	0	1	0	0
KR912478	Clade A	Xanthoparmelia chlorochroa 'H1'	Xanthoparmelia	Parmeliaceae	USA	39.0699	-114.4472	1813	terricolous	Nearctic	North American Deserts	88	180	42	8236	321	-103	424	73	-5	198	-14	250	26	14	19	75	46	64	46	usnic acid, salazinic acid, lobaric acid not constant	0	0	0	0	0	0	0	0	1	0	0	0	1	0	0
KR912479	Clade A	Xanthoparmelia chlorochroa 'H1'	Xanthoparmelia	Parmeliaceae	USA	39.0699	-114.4472	1813	terricolous	Nearctic	North American Deserts	88	180	42	8236	321	-103	424	73	-5	198	-14	250	26	14	19	75	46	64	46	usnic acid, salazinic acid, lobaric acid not constant	0	0	0	0	0	0	0	0	1	0	0	0	1	0	0
KR912480	Clade A	Xanthoparmelia chlorochroa 'H1'	Xanthoparmelia	Parmeliaceae	USA	39.3035	-114.3727	1750	terricolous	Nearctic	North American Deserts	89	179	42	8319	325	-101	426	75	-5	201	-13	233	27	12	22	72	40	61	40	usnic acid, salazinic acid, lobaric acid not constant	0	0	0	0	0	0	0	0	1	0	0	0	1	0	0
[truncated: 2,210 more rows]

## Sheet: Table S7
Supplementary Table S7. List of specimens and GenBank accession numbers of ITS rDNA for Trebouxia spp. clade A used in this study variation partitioning analyses (N=1080). Altitude above sea level, if not given in the publication, was determined based on a given geographic coordinates using the gps converter (www.gps-coordinates.net).
[truncated: 1,081 more rows]

[truncated: 5 more sheets: Table S8, Table S9, Table S10, Table S11, Table S12]
